# Supplementary material for: Cell generation dynamics underlying naive T-cell homeostasis in adult humans
Source: PLoS Biol. 2019 Oct 29;17(10):e3000383. doi: 10.1371/journal.pbio.3000383 (PMC6818757; doi:10.1371/journal.pbio.3000383)
Supplement: S1 Table — (XLSX) [file pbio.3000383.s006.xlsx]

## Sheet: atmospheric_14C
YEAR	Delta14C
1890.5	-2
1891.5	-2
1892.5	-2
1893.5	-2
1894.5	-2
1895.5	-2
1896.5	-2.33
1897.5	-2.67
1898.5	-3
1899.5	-3.33
1900.5	-3.67
1901.5	-4
1902.5	-4.33
1903.5	-4.67
1904.5	-5
1905.5	-5.33
1906.5	-5.67
1907.5	-6
1908.5	-6.33
1909.5	-6.67
1910.5	-7
1911.5	-7.33
1912.5	-7.67
1913.5	-8
1914.5	-8.33
1915.5	-8.67
1916.5	-9
1917.5	-9.33
1918.5	-9.67
1919.5	-10
1920.5	-10.33
1921.5	-10.67
1922.5	-11
1923.5	-11.33
1924.5	-11.67
1925.5	-12
1926.5	-12.33
1927.5	-12.67
1928.5	-13
1929.5	-13.33
1930.5	-13.67
1931.5	-14
1932.5	-14.33
1933.5	-14.67
1934.5	-15
1935.5	-15.33
1936.5	-15.67
1937.5	-16
1938.5	-16.33
1939.5	-16.67
1940.5	-20.2
1941.5	-19.4
1942.5	-19.6
1943.5	-22.5
1944.5	-21.7
1945.5	-22.1
1946.5	-21.6
1947.5	-21.1
1948.5	-22.3
1949.5	-24.6
1950.5	-24.8
1951.5	-24.8
1952.5	-24.9
1953.5	-23.9
1954.5	-21.1
1955.5	-8.2
1956.5	26.5
1957.5	73
1958.5	140.2
1959.5	228
1960.5	212.3
1961.5	221.6
1962.5	358.5
1963.5	718.3
1964.5	835.7
1965.5	756.3
1966.5	691.9
1967.5	623.6
1968.5	564.5
1969.5	545.4
1970.5	529.1
1971.5	499.4
1972.5	465.6
1973.5	418.6
1974.5	400.8
1975.5	369.8
1976.5	352.5
1977.5	333.9
1978.5	325.8
1979.5	295.8
1980.5	264.5
1981.5	256.7
1982.5	238.3
1983.5	224.2
1984.5	209.3
1985.5	201.3
1986.5	191.1
1987.5	182.6
1988.5	173.4
1989.5	163.5
1990.5	152.5
1991.5	142.9
1992.5	136.4
1993.5	128.4
1994.5	122.1
1995.5	115.5
1996.5	109.9
1997.5	104.3
1998.5	98.1
1999.5	90
2000.04	90.17
2000.54	87.4581
2000.63	86.6696
2000.71	85.9044
2000.79	85.265
2000.88	84.6117
2000.96	84.0583
2001.04	83.5801
2001.12	82.9979
2001.21	82.3861
2001.29	81.9643
2001.37	81.5385
2001.46	81.0288
2001.54	80.5378
2001.63	80.1258
2001.71	79.7083
2001.79	79.2618
2001.88	78.8629
2001.96	78.4732
2002.04	78.0765
2002.12	77.6889
2002.21	77.336
2002.29	76.8156
2002.37	76.166
2002.46	75.4786
2002.54	74.8119
2002.63	74.2201
2002.71	73.6185
2002.79	73.0803
2002.88	72.5662
2002.96	72.0035
2003.04	71.4219
2003.12	70.8583
2003.21	70.2786
2003.29	69.7496
2003.37	69.3347
2003.46	68.969
2003.54	68.5596
2003.63	68.1204
2003.71	67.6908
2003.79	67.21
2003.88	66.5978
2003.96	65.9653
2004.04	65.369
2004.12	64.7522
2004.21	64.2151
2004.29	63.7042
2004.37	63.185
2004.46	62.7874
2004.54	62.4865
2004.63	62.0792
2004.71	61.6356
2004.79	61.2658
2004.88	61.0839
2004.96	60.8925
2005.04	60.6196
2005.12	60.3472
2005.21	59.9399
2005.29	59.5085
2005.37	59.1406
2005.46	58.6962
2005.54	58.2129
2005.63	57.9069
2005.71	57.6333
2005.79	57.3967
2005.88	57.155
2005.96	56.9196
2006.04	56.751
2006.12	56.6629
2006.21	56.5918
2006.29	56.4914
2006.37	56.3414
2006.46	56.1686
2006.54	56.1168
2006.63	56.0306
2006.71	55.8043
2006.79	55.441
2006.88	54.9882
2006.96	54.5132
2007.04	54.005
2007.12	53.4144
2007.21	52.9462
2007.29	52.4514
2007.37	51.8768
2007.46	51.4513
2007.54	50.996
2007.62	50.5819
2007.71	50.3196
2007.79	50.0393
2007.88	49.6337
2007.96	49.1756
2008.04	48.8204
2008.12	48.5376
2008.21	48.1343
2008.29	47.7593
2008.37	47.4283
2008.46	46.8861
2008.54	46.2993
2008.62	45.7576
2008.71	45.2619
2008.79	44.8404
2008.88	44.6303
2008.96	44.6836
2009.04	44.6846
2009.12	44.6331
2009.21	44.6025
2009.29	44.6435
2009.37	44.6919
2009.46	44.7385
2009.54	44.7206
2009.62	44.6193
2009.71	44.4946
2009.79	44.3149
2009.88	44.0621
2009.96	43.5536
2010.04	42.9781
2010.12	42.5274
2010.21	42.2272
2010.29	41.901
2010.37	41.5568
2010.46	41.2481
2010.54	41.0032
2010.63	40.7958
2010.71	40.5169
2010.79	40.35
2010.88	40.1749
2010.96	40.0297
2011.04	39.9846
2011.12	39.8096
2011.21	39.4103
2011.29	38.7479
2011.37	38.0224
2011.46	37.4474
2011.54	36.9053
2011.63	36.1056
2011.71	35.4693
2011.79	35.0885
2011.88	34.4693
2011.96	33.775
2012.04	33.125
2012.12	32.4833
2012.21	31.9375

## Sheet: radiocarbon_samples
Subject ID	Sample	Date of Collection	Year of birth	Age of subject	CD31 T cell frequency	Delta14C	Delta14C error (2*std)	Description	Cell type
11	68	2012.13	1963	49.13	NaN	69.8377	21.4	CD8+ CD45RA+ CD62L+	CD8 naive
13	93	2012	1975	37	NaN	10.8048	20.4	CD8+ CD45RA+ CD62L+	CD8 naive
14	101	2012.21	1966	46.21	NaN	47.0297	20.4	CD8+ CD45RA+ CD62L+	CD8 naive
16	116	2012.21	1963	49.21	NaN	56.649	17	CD8+ CD45RA+ CD62L+	CD8 naive
17	125	2012.21	1966	46.21	NaN	64.1249	14.8	CD8+ CD45RA+ CD62L+	CD8 naive
18	136	2012.21	1960	52.21	NaN	62.7567	15.4	CD8+ CD45RA+ CD62L+	CD8 naive
19	147	2012.21	1969	43.21	NaN	50.7087	21.6	CD8+ CD45RA+ CD62L+	CD8 naive
21	169	2012.21	1952	60.21	NaN	63.4269	20.4	CD8+ CD45RA+ CD62L+	CD8 naive
22	180	2012.29	1952	60.29	NaN	51.9897	23.8	CD8+ CD45RA+ CD62L+	CD8 naive
45	422	2013.13	1982	31.13	NaN	52.5433	14.4	CD8+ CD45RA+ CD62L+	CD8 naive
46	435	2013.13	1975	38.13	NaN	36.2801	14.4	CD8+ CD45RA+ CD62L+	CD8 naive
47	448	2013.13	1993	20.13	NaN	35.2091	11	CD8+ CD45RA+ CD62L+	CD8 naive
52	506	2013.71	1966	47.71	NaN	42.3466	18.2	CD8+ CD45RA+ CD62L+	CD8 naive
54	528	2013.71	1973	40.71	NaN	20.3703	38.2	CD8+ CD45RA+ CD62L+	CD8 naive
56	550	2013.71	1967	46.71	56.2	70.3404	22	CD8+ CD45RA+ CD62L+	CD8 naive
58	572	2013.79	1958	55.79	21.5	67.4684	44.4	CD8+ CD45RA+ CD62L+	CD8 naive
61	602	2013.79	1966	47.79	26.4	45.8603	20.8	CD4+ CD45RA+ CCR7+ CD31-	CD31-
61	601	2013.79	1966	47.79	26.4	50.8882	29.2	CD4+ CD45RA+ CCR7+ CD31+	CD31+
61	605	2013.79	1966	47.79	26.4	34.363	26.2	CD8+ CD45RA+ CCR7+	CD8 naive
62	613	2013.79	1966	47.79	NaN	40.0951	20.4	CD4+ CD45RA+ CCR7+ CD31-	CD31-
62	612	2013.79	1966	47.79	NaN	12.2394	20.6	CD4+ CD45RA+ CCR7+ CD31+	CD31+
62	616	2013.79	1966	47.79	NaN	13.6253	31.2	CD8+ CD45RA+ CCR7+	CD8 naive
64	634	2013.79	1969	44.79	NaN	16.1459	25	CD4+ CD45RA+ CCR7+ CD31+	CD31+
64	638	2013.79	1969	44.79	NaN	25.4204	30.8	CD8+ CD45RA+ CCR7+	CD8 naive
65	646	2013.79	1965	48.79	NaN	26.75	33.6	CD4+ CD45RA+ CCR7+ CD31-	CD31-
66	657	2013.79	1974	39.79	NaN	2.80661	21.6	CD4+ CD45RA+ CCR7+ CD31-	CD31-
66	656	2013.79	1974	39.79	NaN	-15.309	27.4	CD4+ CD45RA+ CCR7+ CD31+	CD31+
66	660	2013.79	1974	39.79	NaN	61.9435	33.8	CD8+ CD45RA+ CCR7+	CD8 naive
67	667	2013.79	1967	46.79	56.3	38.0072	23.6	CD4+ CD45RA+ CCR7+ CD31+	CD31+
68	677	2013.79	1954	59.79	65.3	43.9229	17.4	CD4+ CD45RA+ CCR7+ CD31-	CD31-
68	676	2013.79	1954	59.79	65.3	51.3943	19.2	CD4+ CD45RA+ CCR7+ CD31+	CD31+
68	678	2013.79	1954	59.79	65.3	81.2061	20	CD8+ CD45RA+ CD62L+	CD8 naive
69	681	2013.88	1984	29.88	69.6	36.5181	20.8	CD4+ CD45RA+ CCR7+ CD31-	CD31-
69	680	2013.88	1984	29.88	69.6	19.0008	13	CD4+ CD45RA+ CCR7+ CD31+	CD31+
69	682	2013.88	1984	29.88	69.6	46.7736	21.4	CD8+ CD45RA+ CCR7+	CD8 naive
70	686	2013.88	1979	34.88	75.4	28.8177	25.6	CD4+ CD45RA+ CCR7+ CD31-	CD31-
70	685	2013.88	1979	34.88	75.4	44.6001	24.2	CD4+ CD45RA+ CCR7+ CD31+	CD31+
70	683	2013.88	1979	34.88	75.4	50.6454	10.4	CD8+ CD45RA+ CCR7+	CD8 naive
71	688	2013.88	1979	34.88	NaN	48.2228	20.6	CD4+ CD45RA+ CCR7+ CD31-	CD31-
71	687	2013.88	1979	34.88	NaN	50.8578	17.8	CD4+ CD45RA+ CCR7+ CD31+	CD31+
71	689	2013.88	1979	34.88	NaN	59.1286	15.2	CD8+ CD45RA+ CCR7+	CD8 naive
72	691	2013.88	1960	53.88	50.6	67.4393	16.4	CD4+ CD45RA+ CCR7+ CD31-	CD31-
72	690	2013.88	1960	53.88	50.6	46.3807	17.2	CD4+ CD45RA+ CCR7+ CD31+	CD31+
72	692	2013.88	1960	53.88	50.6	36.0043	24	CD8+ CD45RA+ CCR7+	CD8 naive
73	694	2013.88	1974	39.88	73.4	59.4741	15.8	CD4+ CD45RA+ CCR7+ CD31-	CD31-
73	693	2013.88	1974	39.88	73.4	72.6449	14.6	CD4+ CD45RA+ CCR7+ CD31+	CD31+
73	695	2013.88	1974	39.88	73.4	53.9063	12.2	CD8+ CD45RA+ CCR7+	CD8 naive
75	700	2013.88	1961	52.88	NaN	40.5772	15	CD4+ CD45RA+ CCR7+ CD31-	CD31-
75	701	2013.88	1961	52.88	NaN	86.4083	23.6	CD8+ CD45RA+ CCR7+	CD8 naive
76	703	2013.88	1954	59.88	22.1	77.9105	23.8	CD4+ CD45RA+ CCR7+ CD31-	CD31-
76	702	2013.88	1954	59.88	22.1	59.7584	27.8	CD4+ CD45RA+ CCR7+ CD31+	CD31+
77	706	2013.88	1958	55.88	73.4	8.64589	15.6	CD4+ CD45RA+ CCR7+ CD31-	CD31-
77	705	2013.88	1958	55.88	73.4	66.1174	16.2	CD4+ CD45RA+ CCR7+ CD31+	CD31+
77	707	2013.88	1958	55.88	73.4	67.8091	17.2	CD8+ CD45RA+ CCR7+	CD8 naive
79	712	2013.88	1953	60.88	52	44.8496	19	CD4+ CD45RA+ CCR7+ CD31-	CD31-
79	711	2013.88	1953	60.88	52	38.9207	23.8	CD4+ CD45RA+ CCR7+ CD31+	CD31+
79	713	2013.88	1953	60.88	52	73.2123	18.8	CD8+ CD45RA+ CCR7+	CD8 naive
80	715	2013.96	1955	58.96	NaN	101.182	25.8	CD4+ CD45RA+ CCR7+ CD31-	CD31-
80	714	2013.96	1955	58.96	NaN	85.1895	23.4	CD4+ CD45RA+ CCR7+ CD31+	CD31+
80	716	2013.96	1955	58.96	NaN	131.983	45	CD8+ CD45RA+ CCR7+	CD8 naive
81	718	2013.96	1965	48.96	74.8	37.3562	19.4	CD4+ CD45RA+ CCR7+ CD31-	CD31-
81	717	2013.96	1965	48.96	74.8	59.362	18.8	CD4+ CD45RA+ CCR7+ CD31+	CD31+
81	719	2013.96	1965	48.96	74.8	75.9613	24.8	CD8+ CD45RA+ CCR7+	CD8 naive
82	720	2013.96	1966	47.96	62.5	64.8662	23.8	CD4+ CD45RA+ CCR7+ CD31+	CD31+
83	724	2013.96	1968	45.96	66.8	50.1402	19.4	CD4+ CD45RA+ CCR7+ CD31-	CD31-
83	723	2013.96	1968	45.96	66.8	49.9358	16.6	CD4+ CD45RA+ CCR7+ CD31+	CD31+
85	730	2013.96	1962	51.96	85.5	74.7307	19.8	CD4+ CD45RA+ CCR7+ CD31-	CD31-
85	729	2013.96	1962	51.96	85.5	42.2117	11.4	CD4+ CD45RA+ CCR7+ CD31+	CD31+
85	731	2013.96	1962	51.96	85.5	80.3699	18.6	CD8+ CD45RA+ CCR7+	CD8 naive
86	732	2013.96	1962	51.96	83.1	77.1306	17.4	CD4+ CD45RA+ CCR7+ CD31+	CD31+
86	734	2013.96	1962	51.96	83.1	69.3222	23.6	CD8+ CD45RA+ CCR7+	CD8 naive
87	736	2013.96	1954	59.96	67.3	68.185	18	CD4+ CD45RA+ CCR7+ CD31-	CD31-
87	735	2013.96	1954	59.96	67.3	56.6414	14.2	CD4+ CD45RA+ CCR7+ CD31+	CD31+
87	737	2013.96	1954	59.96	67.3	59.4166	23	CD8+ CD45RA+ CCR7+	CD8 naive
88	739	2014.04	1981	33.04	75.1	46.0716	24.4	CD4+ CD45RA+ CCR7+ CD31-	CD31-
88	738	2014.04	1981	33.04	75.1	28.049	16.4	CD4+ CD45RA+ CCR7+ CD31+	CD31+
88	740	2014.04	1981	33.04	75.1	57.6946	14	CD8+ CD45RA+ CCR7+	CD8 naive
89	742	2014.04	1989	25.04	NaN	44.6297	16.4	CD4+ CD45RA+ CCR7+ CD31-	CD31-
89	741	2014.04	1989	25.04	NaN	19.9093	10	CD4+ CD45RA+ CCR7+ CD31+	CD31+
89	743	2014.04	1989	25.04	NaN	36.0878	13.4	CD8+ CD45RA+ CCR7+	CD8 naive
90	745	2014.04	1970	44.04	84.8	57.5733	21	CD4+ CD45RA+ CCR7+ CD31-	CD31-
90	744	2014.04	1970	44.04	84.8	47.8367	11.4	CD4+ CD45RA+ CCR7+ CD31+	CD31+
90	746	2014.04	1970	44.04	84.8	50.5586	10.4	CD8+ CD45RA+ CCR7+	CD8 naive
91	748	2014.04	1976	38.04	62.6	51.5205	14	CD4+ CD45RA+ CCR7+ CD31-	CD31-
91	747	2014.04	1976	38.04	62.6	68.0114	11.6	CD4+ CD45RA+ CCR7+ CD31+	CD31+
91	749	2014.04	1976	38.04	62.6	52.5201	14	CD8+ CD45RA+ CCR7+	CD8 naive
92	751	2014.04	1972	42.04	68.1	58.15	13.2	CD4+ CD45RA+ CCR7+ CD31-	CD31-
92	750	2014.04	1972	42.04	68.1	67.5869	11.4	CD4+ CD45RA+ CCR7+ CD31+	CD31+
92	752	2014.04	1972	42.04	68.1	77.3674	13.6	CD8+ CD45RA+ CCR7+	CD8 naive
93	754	2014.04	1975	39.04	62.5	54.8539	18	CD4+ CD45RA+ CCR7+ CD31-	CD31-
93	753	2014.04	1975	39.04	62.5	72.662	18.4	CD4+ CD45RA+ CCR7+ CD31+	CD31+
93	755	2014.04	1975	39.04	62.5	61.879	16	CD8+ CD45RA+ CCR7+	CD8 naive
94	757	2014.04	1970	44.04	75.5	42.3292	13.6	CD4+ CD45RA+ CCR7+ CD31-	CD31-
94	756	2014.04	1970	44.04	75.5	47.3643	12.2	CD4+ CD45RA+ CCR7+ CD31+	CD31+
94	758	2014.04	1970	44.04	75.5	41.7469	10.6	CD8+ CD45RA+ CCR7+	CD8 naive
95	760	2014.04	1973	41.04	NaN	47.1745	12.2	CD4+ CD45RA+ CCR7+ CD31-	CD31-
95	759	2014.04	1973	41.04	NaN	30.4376	8.8	CD4+ CD45RA+ CCR7+ CD31+	CD31+
95	761	2014.04	1973	41.04	NaN	43.5377	12.2	CD8+ CD45RA+ CCR7+	CD8 naive
98	769	2014.13	1967	47.13	NaN	47.3928	15.8	CD4+ CD45RA+ CCR7+ CD31-	CD31-
98	768	2014.13	1967	47.13	NaN	64.3373	14	CD4+ CD45RA+ CCR7+ CD31+	CD31+
98	770	2014.13	1967	47.13	NaN	68.5121	14	CD8+ CD45RA+ CCR7+	CD8 naive
99	772	2014.13	1956	58.13	NaN	76.7737	26.6	CD4+ CD45RA+ CCR7+ CD31-	CD31-
99	771	2014.13	1956	58.13	NaN	44.1423	22.2	CD4+ CD45RA+ CCR7+ CD31+	CD31+
100	775	2014.13	1988	26.13	NaN	36.792	25.8	CD4+ CD45RA+ CCR7+ CD31-	CD31-
100	774	2014.13	1988	26.13	NaN	17.4286	20.8	CD4+ CD45RA+ CCR7+ CD31+	CD31+
100	776	2014.13	1988	26.13	NaN	50.5012	13.2	CD8+ CD45RA+ CCR7+	CD8 naive
101	778	2014.13	1986	28.13	NaN	13.8727	20.6	CD4+ CD45RA+ CCR7+ CD31-	CD31-
101	777	2014.13	1986	28.13	NaN	31.3699	17.4	CD4+ CD45RA+ CCR7+ CD31+	CD31+
101	779	2014.13	1986	28.13	NaN	56.3641	14.4	CD8+ CD45RA+ CCR7+	CD8 naive
102	781	2014.13	1950	64.13	NaN	66.1326	13.6	CD4+ CD45RA+ CCR7+ CD31-	CD31-
102	780	2014.13	1950	64.13	NaN	40.0095	20.2	CD4+ CD45RA+ CCR7+ CD31+	CD31+
103	784	2014.13	1955	59.13	NaN	58.8772	14.4	CD4+ CD45RA+ CCR7+ CD31-	CD31-
103	783	2014.13	1955	59.13	NaN	50.8731	17.4	CD4+ CD45RA+ CCR7+ CD31+	CD31+
103	785	2014.13	1955	59.13	NaN	80.7832	24.6	CD8+ CD45RA+ CCR7+	CD8 naive
104	787	2014.21	1957	57.21	NaN	36.4253	13.6	CD4+ CD45RA+ CCR7+ CD31-	CD31-
104	786	2014.21	1957	57.21	NaN	68.7963	23.6	CD4+ CD45RA+ CCR7+ CD31+	CD31+
104	788	2014.21	1957	57.21	NaN	60.4374	27.4	CD8+ CD45RA+ CCR7+	CD8 naive
105	790	2014.21	1975	39.21	NaN	35.456	19	CD4+ CD45RA+ CCR7+ CD31-	CD31-
105	789	2014.21	1975	39.21	NaN	16.6537	19.4	CD4+ CD45RA+ CCR7+ CD31+	CD31+
105	791	2014.21	1975	39.21	NaN	43.8654	13.8	CD8+ CD45RA+ CCR7+	CD8 naive
106	793	2014.21	1958	56.21	NaN	40.1405	15.6	CD4+ CD45RA+ CCR7+ CD31-	CD31-
106	792	2014.21	1958	56.21	NaN	62.067	16.8	CD4+ CD45RA+ CCR7+ CD31+	CD31+
106	794	2014.21	1958	56.21	NaN	47.1872	19.4	CD8+ CD45RA+ CCR7+	CD8 naive
107	796	2014.21	1964	50.21	NaN	41.6036	20.6	CD4+ CD45RA+ CCR7+ CD31-	CD31-
107	795	2014.21	1964	50.21	NaN	61.539	17.6	CD4+ CD45RA+ CCR7+ CD31+	CD31+
107	797	2014.21	1964	50.21	NaN	104.092	32.2	CD8+ CD45RA+ CCR7+	CD8 naive
108	799	2014.21	1958	56.21	NaN	54.649	14.6	CD4+ CD45RA+ CCR7+ CD31-	CD31-
108	798	2014.21	1958	56.21	NaN	58.4826	18	CD4+ CD45RA+ CCR7+ CD31+	CD31+
108	800	2014.21	1958	56.21	NaN	78.1899	22.2	CD8+ CD45RA+ CCR7+	CD8 naive
109	802	2014.21	1959	55.21	NaN	74.6063	32.8	CD4+ CD45RA+ CCR7+ CD31-	CD31-
109	801	2014.21	1959	55.21	NaN	85.6498	26	CD4+ CD45RA+ CCR7+ CD31+	CD31+
109	803	2014.21	1959	55.21	NaN	89.5312	32.6	CD8+ CD45RA+ CCR7+	CD8 naive

## Sheet: trec_CD8
# Source: DC Douek, MR Betts, BJ Hill, SJ Little, R Lempicki, JA Metcalf, J Casazza, C Yoder, JW Adelsberger, RA Stevens, and others (2001) Evidence for increased T cell turnover and decreased thymic output in HIV infection. The Journal of Immunology 167:6663-6668
Age of subject	TREC fraction in CD8 naive T cells
0	0.10013
0	NaN
0	NaN
0	0.094453
6	0.16665
7	0.14492
8	0.07584
9	0.12886
10	0.14796
12	0.11239
13	0.1903
15	0.21581
17	0.15324
21	NaN
25	NaN
26	0.50849
26	0.15704
27	0.1319
30	NaN
34	0.08952
34	0.073927
34	NaN
40	0.15253
42	NaN
43	0.07216
43	0.057853
50	0
55	0.0243
62	0.029087
62	0.03604
65	NaN
73	0.04492
76	NaN

## Sheet: trec_CD4_posneg
# Source: Ineke den Braber, Tendai Mugwagwa, Nienke Vrisekoop, Liset Westera, Ramona Mögling, Anne Bregje de Boer, Neeltje Willems, Elise H.R. Schrijver, Gerrit Spierenburg, Koos Gaiser, Erik Mul, Sigrid A. Otto, An F.C. Ruiter, Mariette T. Ackermans, Frank Miedema, José A.M. Borghans, Rob J. de Boer, Kiki Tesselaar, Maintenance of Peripheral Naive T Cells Is Sustained by Thymus Output in Mice bu…
Age of subject	TREC fraction in CD4+/CD31+ T cells	TREC fraction in CD4+/CD31- T cells
0	0.279	0.0821
0	0.208	0.0881
0	0.2157	0.0806
8	0.1171	0.0433
19	0.1158	0.0185
20	0.2317	0.0383
23	0.0334	0.0022
31	0.0332	0.0084
35	0.0295	0.0027
38	0.0522	0.0033
39	0.0344	0.015
46	0.0481	0.0073
46	0.0289	0.0053
48	0.0543	0.0056
50	0.0538	0.0037
59	0.0166	0.002
59	0.0235	0.0031
66	0.0027	0.001

## Sheet: trec_CD4_total
# Source: Ineke den Braber, Tendai Mugwagwa, Nienke Vrisekoop, Liset Westera, Ramona Mögling, Anne Bregje de Boer, Neeltje Willems, Elise H.R. Schrijver, Gerrit Spierenburg, Koos Gaiser, Erik Mul, Sigrid A. Otto, An F.C. Ruiter, Mariette T. Ackermans, Frank Miedema, José A.M. Borghans, Rob J. de Boer, Kiki Tesselaar, Maintenance of Peripheral Naive T Cells Is Sustained by Thymus Output in Mice bu…
Age of subject	TREC fraction in CD4+ T cells
0	0.2188
0	0.1875
0	0.1755
8	0.0993
19	0.0881
20	0.2028
23	0.0192
24	0.0333
24	0.0431
26	0.0375
26	0.2214
28	0.0073
30	0.0351
30	0.0446
31	0.0274
32	0.0745
35	0.0191
36	0.0221
36	0.0124
36	0.065
37	0.0207
37	0.0715
37	0.0185
38	0.0216
39	0.0286
42	0.0175
44	0.0087
45	0.0032
45	0.0055
46	0.0205
46	0.019
47	0.0115
48	0.0251
50	0.0251
50	0.0061
59	0.007
59	0.009
62	0.0666
66	0.0015
68	0.0051

## Sheet: naive_CD8_numbers
# Source: Fagnoni et al. (2000) Blood 95:2860-2868
Age of subject	CD8+ T cell density (cells/µL blood)
18.9445	383.441
28.2396	379.61
19.7797	330.082
20.6188	298.057
19.7698	276.749
19.7625	237.638
21.1663	212.707
18.9088	191.441
21.7224	173.58
18.3322	120.346
21.1471	109.596
23.119	109.538
25.3659	73.9155
25.3784	141.471
23.4079	148.641
27.3529	155.635
27.0633	112.977
30.1618	112.885
31.8573	141.279
29.8973	205.338
29.6276	269.346
39.7498	169.49
41.1358	48.5592
45.6448	59.0923
52.1197	37.567
50.1617	112.292
53.2649	137.089
54.1159	169.064
55.7856	58.7919
63.126	147.464
60.5763	69.3166
58.8848	62.2556
62.5415	33.7027
59.1625	40.9139
70.9981	65.4523
70.1458	26.3662
73.526	26.266
78.5931	8.33803
80.5682	26.0574
87.0424	0.976526
94.3683	11.4262
105.633	0
102.818	4.06468
99.9968	0
100.002	11.2593
100.575	61.0203
