# Supplementary material for: Cell generation dynamics underlying naive T-cell homeostasis in adult humans
Source: PLoS Biol. 2019 Oct 29;17(10):e3000383. doi: 10.1371/journal.pbio.3000383 (PMC6818757; doi:10.1371/journal.pbio.3000383)
Supplement: S2 Table — (XLSX) [file pbio.3000383.s007.xlsx]

## Sheet: average_cell_ages
Subject ID	Sample	Date of collection	Date of birth	Age of subject	CD31+ T cell frequency	Delta14C	Delta14C error (2*std)	Description	Cell type	Average cell DNA age	Average cell DNA age, lower bound	Average cell DNA age, upper bound
11	68	2012.13	1963	49.13	NaN	69.8377	21.4	CD8+ CD45RA+ CD62L+	CD8 naive	6.5186	2.59369	9.38875
13	93	2012	1975	37	NaN	10.8048	20.4	CD8+ CD45RA+ CD62L+	CD8 naive	0	0	0
14	101	2012.21	1966	46.21	NaN	47.0297	20.4	CD8+ CD45RA+ CD62L+	CD8 naive	2.31628	0	6.17638
16	116	2012.21	1963	49.21	NaN	56.649	17	CD8+ CD45RA+ CD62L+	CD8 naive	4.38272	0.1	7.12638
17	125	2012.21	1966	46.21	NaN	64.1249	14.8	CD8+ CD45RA+ CD62L+	CD8 naive	5.6707	2.86217	7.71274
18	136	2012.21	1960	52.21	NaN	62.7567	15.4	CD8+ CD45RA+ CD62L+	CD8 naive	5.46503	2.39758	7.77723
19	147	2012.21	1969	43.21	NaN	50.7087	21.6	CD8+ CD45RA+ CD62L+	CD8 naive	3.17357	0	6.90357
21	169	2012.21	1952	60.21	NaN	63.4269	20.4	CD8+ CD45RA+ CD62L+	CD8 naive	5.57925	1.23012	8.61827
22	180	2012.29	1952	60.29	NaN	51.9897	23.8	CD8+ CD45RA+ CD62L+	CD8 naive	3.51241	0	7.52977
45	422	2013.13	1982	31.13	NaN	52.5433	14.4	CD8+ CD45RA+ CD62L+	CD8 naive	4.31533	0.764647	6.93587
46	435	2013.13	1975	38.13	NaN	36.2801	14.4	CD8+ CD45RA+ CD62L+	CD8 naive	0.294685	0	3.92379
47	448	2013.13	1993	20.13	NaN	35.2091	11	CD8+ CD45RA+ CD62L+	CD8 naive	0.1	0	2.93133
52	506	2013.71	1966	47.71	NaN	42.3466	18.2	CD8+ CD45RA+ CD62L+	CD8 naive	2.5464	0	6.175
54	528	2013.71	1973	40.71	NaN	20.3703	38.2	CD8+ CD45RA+ CD62L+	CD8 naive	0	0	5.87679
56	550	2013.71	1967	46.71	56.2	70.3404	22	CD8+ CD45RA+ CD62L+	CD8 naive	7.61129	3.93233	10.1826
58	572	2013.79	1958	55.79	21.5	67.4684	44.4	CD8+ CD45RA+ CD62L+	CD8 naive	7.37139	0	13.957
61	602	2013.79	1966	47.79	26.4	45.8603	20.8	CD4+ CD45RA+ CCR7+ CD31-	CD31-	3.45882	0	7.14492
61	601	2013.79	1966	47.79	26.4	50.8882	29.2	CD4+ CD45RA+ CCR7+ CD31+	CD31+	4.52372	0	8.84663
61	605	2013.79	1966	47.79	26.4	34.363	26.2	CD8+ CD45RA+ CCR7+	CD8 naive	0.576431	0	6.23649
62	613	2013.79	1966	47.79	NaN	40.0951	20.4	CD4+ CD45RA+ CCR7+ CD31-	CD31-	2.05402	0	6.22574
62	612	2013.79	1966	47.79	NaN	12.2394	20.6	CD4+ CD45RA+ CCR7+ CD31+	CD31+	0	0	0.251283
62	616	2013.79	1966	47.79	NaN	13.6253	31.2	CD8+ CD45RA+ CCR7+	CD8 naive	0	0	3.22192
64	634	2013.79	1969	44.79	NaN	16.1459	25	CD4+ CD45RA+ CCR7+ CD31+	CD31+	0	0	2.32639
64	638	2013.79	1969	44.79	NaN	25.4204	30.8	CD8+ CD45RA+ CCR7+	CD8 naive	0	0	5.52286
65	646	2013.79	1965	48.79	NaN	26.75	33.6	CD4+ CD45RA+ CCR7+ CD31-	CD31-	0	0	6.20508
66	657	2013.79	1974	39.79	NaN	2.80661	21.6	CD4+ CD45RA+ CCR7+ CD31-	CD31-	0	0	0
66	656	2013.79	1974	39.79	NaN	-15.309	27.4	CD4+ CD45RA+ CCR7+ CD31+	CD31+	0	0	0
66	660	2013.79	1974	39.79	NaN	61.9435	33.8	CD8+ CD45RA+ CCR7+	CD8 naive	6.50457	0	11.021
67	667	2013.79	1967	46.79	56.3	38.0072	23.6	CD4+ CD45RA+ CCR7+ CD31+	CD31+	1.50066	0	6.40707
68	677	2013.79	1954	59.79	65.3	43.9229	17.4	CD4+ CD45RA+ CCR7+ CD31-	CD31-	3.01038	0	6.40252
68	676	2013.79	1954	59.79	65.3	51.3943	19.2	CD4+ CD45RA+ CCR7+ CD31+	CD31+	4.6268	0.120229	7.85188
68	678	2013.79	1954	59.79	65.3	81.2061	20	CD8+ CD45RA+ CD62L+	CD8 naive	9.42003	6.3833	12.451
69	681	2013.88	1984	29.88	69.6	36.5181	20.8	CD4+ CD45RA+ CCR7+ CD31-	CD31-	1.20938	0	5.87245
69	680	2013.88	1984	29.88	69.6	19.0008	13	CD4+ CD45RA+ CCR7+ CD31+	CD31+	0	0	0.170963
69	682	2013.88	1984	29.88	69.6	46.7736	21.4	CD8+ CD45RA+ CCR7+	CD8 naive	3.74949	0	7.78084
70	686	2013.88	1979	34.88	75.4	28.8177	25.6	CD4+ CD45RA+ CCR7+ CD31-	CD31-	0	0	5.29258
70	685	2013.88	1979	34.88	75.4	44.6001	24.2	CD4+ CD45RA+ CCR7+ CD31+	CD31+	3.25636	0	7.70912
70	683	2013.88	1979	34.88	75.4	50.6454	10.4	CD8+ CD45RA+ CCR7+	CD8 naive	4.56077	2.19087	6.46635
71	688	2013.88	1979	34.88	NaN	48.2228	20.6	CD4+ CD45RA+ CCR7+ CD31-	CD31-	4.05983	0	7.7126
71	687	2013.88	1979	34.88	NaN	50.8578	17.8	CD4+ CD45RA+ CCR7+ CD31+	CD31+	4.6035	0.387685	7.68729
71	689	2013.88	1979	34.88	NaN	59.1286	15.2	CD8+ CD45RA+ CCR7+	CD8 naive	6.13927	3.09947	8.53344
72	691	2013.88	1960	53.88	50.6	67.4393	16.4	CD4+ CD45RA+ CCR7+ CD31-	CD31-	7.41959	4.63228	9.75092
72	690	2013.88	1960	53.88	50.6	46.3807	17.2	CD4+ CD45RA+ CCR7+ CD31+	CD31+	3.65877	0	6.82554
72	692	2013.88	1960	53.88	50.6	36.0043	24	CD8+ CD45RA+ CCR7+	CD8 naive	1.07628	0	6.24777
73	694	2013.88	1974	39.88	73.4	59.4741	15.8	CD4+ CD45RA+ CCR7+ CD31-	CD31-	6.16574	3.03577	8.53051
73	693	2013.88	1974	39.88	73.4	72.6449	14.6	CD4+ CD45RA+ CCR7+ CD31+	CD31+	8.16868	5.92332	10.0703
73	695	2013.88	1974	39.88	73.4	53.9063	12.2	CD8+ CD45RA+ CCR7+	CD8 naive	5.18283	2.5593	7.21995
75	700	2013.88	1961	52.88	NaN	40.5772	15	CD4+ CD45RA+ CCR7+ CD31-	CD31-	2.26409	0	5.48502
75	701	2013.88	1961	52.88	NaN	86.4083	23.6	CD8+ CD45RA+ CCR7+	CD8 naive	10.0728	6.70103	13.2105
76	703	2013.88	1954	59.88	22.1	77.9105	23.8	CD4+ CD45RA+ CCR7+ CD31-	CD31-	9.00648	5.22045	12.6142
76	702	2013.88	1954	59.88	22.1	59.7584	27.8	CD4+ CD45RA+ CCR7+ CD31+	CD31+	6.21324	0.162366	10.427
77	706	2013.88	1958	55.88	73.4	8.64589	15.6	CD4+ CD45RA+ CCR7+ CD31-	CD31-	0	0	0
77	705	2013.88	1958	55.88	73.4	66.1174	16.2	CD4+ CD45RA+ CCR7+ CD31+	CD31+	7.23058	4.40771	9.61221
77	707	2013.88	1958	55.88	73.4	67.8091	17.2	CD8+ CD45RA+ CCR7+	CD8 naive	7.49008	4.54695	9.99798
79	712	2013.88	1953	60.88	52	44.8496	19	CD4+ CD45RA+ CCR7+ CD31-	CD31-	3.31387	0	6.87215
79	711	2013.88	1953	60.88	52	38.9207	23.8	CD4+ CD45RA+ CCR7+ CD31+	CD31+	1.84553	0	6.69981
79	713	2013.88	1953	60.88	52	73.2123	18.8	CD8+ CD45RA+ CCR7+	CD8 naive	8.31369	5.27637	11.0994
80	715	2013.96	1955	58.96	NaN	101.182	25.8	CD4+ CD45RA+ CCR7+ CD31-	CD31-	12.5879	8.69291	17.6664
80	714	2013.96	1955	58.96	NaN	85.1895	23.4	CD4+ CD45RA+ CCR7+ CD31+	CD31+	10.1351	6.60856	13.8373
80	716	2013.96	1955	58.96	NaN	131.983	45	CD8+ CD45RA+ CCR7+	CD8 naive	19.077	10.4004	26.149
81	718	2013.96	1965	48.96	74.8	37.3562	19.4	CD4+ CD45RA+ CCR7+ CD31-	CD31-	1.52185	0	5.74092
81	717	2013.96	1965	48.96	74.8	59.362	18.8	CD4+ CD45RA+ CCR7+ CD31+	CD31+	6.1729	2.3551	8.74632
81	719	2013.96	1965	48.96	74.8	75.9613	24.8	CD8+ CD45RA+ CCR7+	CD8 naive	8.48173	4.72128	11.1367
82	720	2013.96	1966	47.96	62.5	64.8662	23.8	CD4+ CD45RA+ CCR7+ CD31+	CD31+	7.00911	2.48316	9.89372
83	724	2013.96	1968	45.96	66.8	50.1402	19.4	CD4+ CD45RA+ CCR7+ CD31-	CD31-	4.51516	0	7.69231
83	723	2013.96	1968	45.96	66.8	49.9358	16.6	CD4+ CD45RA+ CCR7+ CD31+	CD31+	4.48058	0.530233	7.27329
85	730	2013.96	1962	51.96	85.5	74.7307	19.8	CD4+ CD45RA+ CCR7+ CD31-	CD31-	8.53011	5.43299	11.2083
85	729	2013.96	1962	51.96	85.5	42.2117	11.4	CD4+ CD45RA+ CCR7+ CD31+	CD31+	2.76659	0.1	5.19121
85	731	2013.96	1962	51.96	85.5	80.3699	18.6	CD8+ CD45RA+ CCR7+	CD8 naive	9.312	6.59532	11.7954
86	732	2013.96	1962	51.96	83.1	77.1306	17.4	CD4+ CD45RA+ CCR7+ CD31+	CD31+	8.8659	6.26259	11.2083
86	734	2013.96	1962	51.96	83.1	69.3222	23.6	CD8+ CD45RA+ CCR7+	CD8 naive	7.75263	3.5857	10.9953
87	736	2013.96	1954	59.96	67.3	68.185	18	CD4+ CD45RA+ CCR7+ CD31-	CD31-	7.61449	4.52906	10.2872
87	735	2013.96	1954	59.96	67.3	56.6414	14.2	CD4+ CD45RA+ CCR7+ CD31+	CD31+	5.73904	2.82111	8.01715
87	737	2013.96	1954	59.96	67.3	59.4166	23	CD8+ CD45RA+ CCR7+	CD8 naive	6.21595	1.27449	9.7306
88	739	2014.04	1981	33.04	75.1	46.0716	24.4	CD4+ CD45RA+ CCR7+ CD31-	CD31-	3.73999	0	8.17663
88	738	2014.04	1981	33.04	75.1	28.049	16.4	CD4+ CD45RA+ CCR7+ CD31+	CD31+	0	0	3.37468
88	740	2014.04	1981	33.04	75.1	57.6946	14	CD8+ CD45RA+ CCR7+	CD8 naive	6.04134	3.19993	8.36772
89	742	2014.04	1989	25.04	NaN	44.6297	16.4	CD4+ CD45RA+ CCR7+ CD31-	CD31-	3.41923	0	6.75776
89	741	2014.04	1989	25.04	NaN	19.9093	10	CD4+ CD45RA+ CCR7+ CD31+	CD31+	0	0	0
89	743	2014.04	1989	25.04	NaN	36.0878	13.4	CD8+ CD45RA+ CCR7+	CD8 naive	1.28244	0	4.48787
90	745	2014.04	1970	44.04	84.8	57.5733	21	CD4+ CD45RA+ CCR7+ CD31-	CD31-	5.95456	1.4088	8.97332
90	744	2014.04	1970	44.04	84.8	47.8367	11.4	CD4+ CD45RA+ CCR7+ CD31+	CD31+	4.11847	1.37323	6.2322
90	746	2014.04	1970	44.04	84.8	50.5586	10.4	CD8+ CD45RA+ CCR7+	CD8 naive	4.67355	2.33858	6.51003
91	748	2014.04	1976	38.04	62.6	51.5205	14	CD4+ CD45RA+ CCR7+ CD31-	CD31-	4.867	1.65606	7.28171
91	747	2014.04	1976	38.04	62.6	68.0114	11.6	CD4+ CD45RA+ CCR7+ CD31+	CD31+	7.66161	5.77556	9.30543
91	749	2014.04	1976	38.04	62.6	52.5201	14	CD8+ CD45RA+ CCR7+	CD8 naive	5.05984	1.91732	7.43552
92	751	2014.04	1972	42.04	68.1	58.15	13.2	CD4+ CD45RA+ CCR7+ CD31-	CD31-	6.05449	3.48632	8.05145
92	750	2014.04	1972	42.04	68.1	67.5869	11.4	CD4+ CD45RA+ CCR7+ CD31+	CD31+	7.52198	5.71777	9.05321
92	752	2014.04	1972	42.04	68.1	77.3674	13.6	CD8+ CD45RA+ CCR7+	CD8 naive	8.84733	6.95476	10.4861
93	754	2014.04	1975	39.04	62.5	54.8539	18	CD4+ CD45RA+ CCR7+ CD31-	CD31-	5.49344	1.48097	8.34443
93	753	2014.04	1975	39.04	62.5	72.662	18.4	CD4+ CD45RA+ CCR7+ CD31+	CD31+	8.31735	5.38518	10.7207
93	755	2014.04	1975	39.04	62.5	61.879	16	CD8+ CD45RA+ CCR7+	CD8 naive	6.69495	3.69648	9.03584
94	757	2014.04	1970	44.04	75.5	42.3292	13.6	CD4+ CD45RA+ CCR7+ CD31-	CD31-	2.87535	0	5.67129
94	756	2014.04	1970	44.04	75.5	47.3643	12.2	CD4+ CD45RA+ CCR7+ CD31+	CD31+	4.01836	1.04734	6.2859
94	758	2014.04	1970	44.04	75.5	41.7469	10.6	CD8+ CD45RA+ CCR7+	CD8 naive	2.73394	0.157751	5.02827
95	760	2014.04	1973	41.04	NaN	47.1745	12.2	CD4+ CD45RA+ CCR7+ CD31-	CD31-	3.97802	0.999685	6.26457
95	759	2014.04	1973	41.04	NaN	30.4376	8.8	CD4+ CD45RA+ CCR7+ CD31+	CD31+	0.1	0	2.10328
95	761	2014.04	1973	41.04	NaN	43.5377	12.2	CD8+ CD45RA+ CCR7+	CD8 naive	3.16332	0.196462	5.6426
98	769	2014.13	1967	47.13	NaN	47.3928	15.8	CD4+ CD45RA+ CCR7+ CD31-	CD31-	4.10495	0.338707	6.89456
98	768	2014.13	1967	47.13	NaN	64.3373	14	CD4+ CD45RA+ CCR7+ CD31+	CD31+	7.06319	4.69787	8.89599
98	770	2014.13	1967	47.13	NaN	68.5121	14	CD8+ CD45RA+ CCR7+	CD8 naive	7.65017	5.48573	9.38061
99	772	2014.13	1956	58.13	NaN	76.7737	26.6	CD4+ CD45RA+ CCR7+ CD31-	CD31-	9.02474	4.67481	13.0791
99	771	2014.13	1956	58.13	NaN	44.1423	22.2	CD4+ CD45RA+ CCR7+ CD31+	CD31+	3.39064	0	7.45909
100	775	2014.13	1988	26.13	NaN	36.792	25.8	CD4+ CD45RA+ CCR7+ CD31-	CD31-	1.56769	0	7.10339
100	774	2014.13	1988	26.13	NaN	17.4286	20.8	CD4+ CD45RA+ CCR7+ CD31+	CD31+	0	0	1.94138
100	776	2014.13	1988	26.13	NaN	50.5012	13.2	CD8+ CD45RA+ CCR7+	CD8 naive	4.77619	1.69996	7.30437
101	778	2014.13	1986	28.13	NaN	13.8727	20.6	CD4+ CD45RA+ CCR7+ CD31-	CD31-	0	0	0.979428
101	777	2014.13	1986	28.13	NaN	31.3699	17.4	CD4+ CD45RA+ CCR7+ CD31+	CD31+	0.293185	0	4.40971
101	779	2014.13	1986	28.13	NaN	56.3641	14.4	CD8+ CD45RA+ CCR7+	CD8 naive	5.9239	2.87868	8.49398
102	781	2014.13	1950	64.13	NaN	66.1326	13.6	CD4+ CD45RA+ CCR7+ CD31-	CD31-	7.42764	5.1301	9.4714
102	780	2014.13	1950	64.13	NaN	40.0095	20.2	CD4+ CD45RA+ CCR7+ CD31+	CD31+	2.39621	0	6.48063
103	784	2014.13	1955	59.13	NaN	58.8772	14.4	CD4+ CD45RA+ CCR7+ CD31-	CD31-	6.25638	3.46574	8.50902
103	783	2014.13	1955	59.13	NaN	50.8731	17.4	CD4+ CD45RA+ CCR7+ CD31+	CD31+	4.81077	0.743397	7.7557
103	785	2014.13	1955	59.13	NaN	80.7832	24.6	CD8+ CD45RA+ CCR7+	CD8 naive	9.61832	5.7919	13.4461
104	787	2014.21	1957	57.21	NaN	36.4253	13.6	CD4+ CD45RA+ CCR7+ CD31-	CD31-	1.56373	0	4.71288
104	786	2014.21	1957	57.21	NaN	68.7963	23.6	CD4+ CD45RA+ CCR7+ CD31+	CD31+	7.89085	3.70225	11.3786
104	788	2014.21	1957	57.21	NaN	60.4374	27.4	CD8+ CD45RA+ CCR7+	CD8 naive	6.5778	0.731334	10.6937
105	790	2014.21	1975	39.21	NaN	35.456	19	CD4+ CD45RA+ CCR7+ CD31-	CD31-	1.31573	0	5.55816
105	789	2014.21	1975	39.21	NaN	16.6537	19.4	CD4+ CD45RA+ CCR7+ CD31+	CD31+	0	0	1.46844
105	791	2014.21	1975	39.21	NaN	43.8654	13.8	CD8+ CD45RA+ CCR7+	CD8 naive	3.4032	0.10837	6.12461
106	793	2014.21	1958	56.21	NaN	40.1405	15.6	CD4+ CD45RA+ CCR7+ CD31-	CD31-	2.5132	0	5.7809
106	792	2014.21	1958	56.21	NaN	62.067	16.8	CD4+ CD45RA+ CCR7+ CD31+	CD31+	6.84308	3.71879	9.36967
106	794	2014.21	1958	56.21	NaN	47.1872	19.4	CD8+ CD45RA+ CCR7+	CD8 naive	4.13392	0	7.55188
107	796	2014.21	1964	50.21	NaN	41.6036	20.6	CD4+ CD45RA+ CCR7+ CD31-	CD31-	2.87187	0	6.82214
107	795	2014.21	1964	50.21	NaN	61.539	17.6	CD4+ CD45RA+ CCR7+ CD31+	CD31+	6.71941	3.42013	9.14263
107	797	2014.21	1964	50.21	NaN	104.092	32.2	CD8+ CD45RA+ CCR7+	CD8 naive	11.9791	8.20872	15.1983
108	799	2014.21	1958	56.21	NaN	54.649	14.6	CD4+ CD45RA+ CCR7+ CD31-	CD31-	5.58631	2.49042	7.95616
108	798	2014.21	1958	56.21	NaN	58.4826	18	CD4+ CD45RA+ CCR7+ CD31+	CD31+	6.25335	2.59803	9.0239
108	800	2014.21	1958	56.21	NaN	78.1899	22.2	CD8+ CD45RA+ CCR7+	CD8 naive	9.27155	5.82484	12.5301
109	802	2014.21	1959	55.21	NaN	74.6063	32.8	CD4+ CD45RA+ CCR7+ CD31-	CD31-	8.73223	2.92122	13.4517
109	801	2014.21	1959	55.21	NaN	85.6498	26	CD4+ CD45RA+ CCR7+ CD31+	CD31+	10.305	6.44588	14.1015
109	803	2014.21	1959	55.21	NaN	89.5312	32.6	CD8+ CD45RA+ CCR7+	CD8 naive	10.8539	5.9872	15.7965

## Sheet: CD62L_inclusion_exclusion
	Date of birth		Age of subject		Average cell age		Cell number		TREC per cell		Cell loss rate		Cell proliferation rate		Thymic output rate		Sex of donor
	exclude	incl	exclude	incl	exclude	include	exclude	incl	exclude	incl	exclude	incl	exclude	incl	exclude	incl	exclude	incl
Min.	1953	1952	25.04	20.13	0.000	0.000	64.21	64.21	0.05980	0.05980	0.05242	0.05242	0.03993	0.03993	0.917	0.917	F:15	F:23
1st Qu.	1960	1960	39.12	39.17	3.942	3.171	80.56	81.46	0.07162	0.07224	0.11909	0.13122	0.08430	0.09056	2.861	2.958	M:20	M:29
Median	1967	1966	47.13	46.92	6.139	5.522	102.02	102.67	0.08547	0.08586	0.16289	0.18111	0.09856	0.11898	7.711	7.691
Mean	1968	1968	45.60	45.77	6.205	5.490	109.12	108.64	0.08832	0.08801	5.95615	8.16939	3.95754	5.17190	219.250	374.764
3rd Qu.	1975	1975	54.55	54.21	8.398	7.621	128.04	127.90	0.10041	0.10033	0.25430	0.31536	0.16162	0.20659	14.898	15.237
Max.	1989	1993	60.88	60.88	19.077	19.077	181.01	201.62	0.12671	0.13587	100.00000	100.00000	67.65941	67.65941	3928.356	5655.169

## Sheet: CD4_all_models_parameter_identi
										cell loss rate, CD4+/CD31+ T cells (per year)						cell loss rate, CD4+/CD31- T cells (per year)						lifespan, CD4+/CD31+ T cells (years)						lifespan, CD4+/CD31- T cells (years)						interdivision times, CD4+/CD31+ T cells (years)						interdivision times, CD4+/CD31- T cells (years)						CD31 marker loss probability (unit less)
Subject ID	Age of subject	Average cell DNA age (years), CD4+/CD31+ T cells	Average cell DNA age (years), CD4+/CD31- T cells	CD4+ T cell density (cell/µL blood) (estimated)	TREC per CD4+ T cell (estimated)	TREC per CD4+/CD31+ T cell (estimated)	TREC per CD4+/CD31- T cell (estimated)	CD31 marker frequency (some estimated)	CD31 marker frequency estimated (0=no, 1=yes)	Model I	Model II	Model III	Model IV	Model V	Model II positive	Model I	Model II	Model III	Model IV	Model V	Model II positive	Model I	Model II	Model III	Model IV	Model V	Model II positive	Model I	Model II	Model III	Model IV	Model V	Model II positive	Model I	Model II	Model III	Model IV	Model V	Model II positive	Model I	Model II	Model III	Model IV	Model V	Model II positive	Model I	Model II	Model III	Model IV
61	47.79	4.52372	3.45882	500	0.0136883	0.0263682	0.00379965	26.4	0	0.24212	0	0.246165	0.077937	0.0776362	0.267383	0.24212	0.38338	0.246165	0.356257	0.356257	0.267383	4.13018	inf	4.06232	12.8309	12.8806	3.73996	4.13018	2.60838	4.06232	2.80696	2.80696	3.73996	4.61716	2.37203	4.5413	2.93374	inf	1.01289	inf	inf	4.06232	3.94346	3.27954	inf	0	0.527836	0	0.419877
62	47.79	0	2.05402	500	0.0136883	0.0263682	0.00379965	61.7191	1	0.486827	0	0.48685	0	0	0.486827	0.486827	0.486827	0.48685	0.48685	0.486847	0.486827	2.05412	inf	2.05402	inf	inf	2.05412	2.05412	2.05412	2.05402	2.05402	2.05404	2.05412	1.38707	3.50309	1.93073	12.1305	inf	1.97389	inf	inf	2.88567	2.88567	2.06207	inf	0.209001	0.527836	0.0840123	0.527836
68	59.79	4.6268	3.01038	500	0.00716706	0.0152437	0.00188918	65.3	0	0.249662	0	0.250648	0.189108	0.187226	0.245948	0.249662	0.957404	0.250648	0.410346	0.410346	0.245948	4.00542	inf	3.98965	5.28799	5.34113	4.0659	4.00542	1.04449	3.98965	2.43697	2.43697	4.0659	4.26551	2.37862	4.24872	4.34825	inf	2.76687	inf	inf	3.98965	3.24007	2.78171	inf	0	0.515723	0	0.117507
69	29.88	0	1.20938	500	0.0359548	0.0597425	0.0107813	69.6	0	0.826569	0	0.82687	0	0	0.826569	0.826569	0.826569	0.82687	0.82687	0.826789	0.826569	1.20982	inf	1.20938	inf	inf	1.20982	1.20982	1.20982	1.20938	1.20938	1.2095	1.20982	1.05924	3.17427	1.344	8.7125	inf	1.39539	inf	inf	1.8924	1.8924	1.24655	inf	0.189488	0.56785	0.0875968	0.56785
70	34.88	3.25636	0	500	0.027458	0.0475467	0.00805799	75.4	0	0.305347	0.307091	0.307089	0.307091	0.301786	0.407283	0.305347	0	0.307089	0	0	0.407283	3.27496	3.25636	3.25638	3.25636	3.31361	2.4553	3.27496	inf	3.25638	inf	inf	2.4553	4.0441	4.02113	4.02115	4.02113	inf	2.0743	inf	inf	3.25638	inf	inf	inf	0	0	0	0
71	34.88	4.6035	4.05983	500	0.027458	0.0475467	0.00805799	71.1105	1	0.229444	0.104581	0.229952	0.196233	0.194546	0.104581	0.229444	0.560693	0.229952	0.304911	0.304911	0.560693	4.35837	9.56199	4.34873	5.09599	5.14017	9.56199	4.35837	1.78351	4.34873	3.27965	3.27965	1.78351	5.38194	3.46551	5.37004	5.07856	inf	3.46551	inf	inf	4.34873	4.96128	3.94889	inf	0	0.390373	0	0.106617
72	53.88	3.65877	7.41959	500	0.00985685	0.0199664	0.00266522	50.6	0	0.181268	0.186163	0.181268	0.254514	0.252319	0.186163	0.181268	0.178798	0.181268	0.144275	0.144275	0.178798	5.5167	5.37163	5.5167	3.92905	3.96323	5.37163	5.5167	5.59289	5.5167	6.9312	6.9312	5.59289	2.91312	2.95298	2.91312	3.69974	inf	2.95298	inf	inf	inf	9.45555	7.99894	inf	0.267751	0.257361	0.267751	0.0695619
73	39.88	8.16868	6.16574	500	0.0209692	0.0378405	0.00602256	73.4	0	0.13676	0.0376483	0.136852	0.110565	0.11021	0.0376483	0.13676	0.472083	0.136852	0.205523	0.205523	0.472083	7.31208	26.5616	7.30715	9.04448	9.07361	26.5616	7.31208	2.11827	7.30715	4.86564	4.86564	2.11827	8.61626	5.30055	8.61044	8.63981	inf	5.30055	inf	inf	7.30715	7.13764	5.78662	inf	0	0.44933	0	0.102417
76	59.88	6.21324	9.00648	500	0.00713236	0.0151811	0.00187931	22.1	0	0.118504	0	0.119201	0.107974	0.107884	0.119201	0.118504	0.142209	0.119201	0.121399	0.121399	0.119201	8.43852	inf	8.38918	9.26149	9.26919	8.38918	8.43852	7.03191	8.38918	8.23733	8.23733	8.38918	5.14118	3.19802	5.18353	4.89846	inf	1.88832	inf	inf	10.4696	10.9478	9.40112	inf	0.22057	0.515657	0.216389	0.259484
77	55.88	7.23058	0	500	0.00884918	0.0182236	0.00237222	73.4	0	0.138114	0.138301	0.138301	0.138301	0.137692	0.188422	0.138114	0	0.138301	0	0	0.188422	7.24037	7.23058	7.23059	7.23058	7.26261	5.30725	7.24037	inf	7.23059	inf	inf	5.30725	7.80965	7.7991	7.7991	7.7991	inf	4.05454	inf	inf	7.23059	inf	inf	inf	0	0	0	0
79	60.88	1.84553	3.31387	500	0.00675796	0.0145035	0.001773	52	0	0.392043	0.349048	0.392103	0.505309	0.486873	0.349048	0.392043	0.418077	0.392103	0.323807	0.323807	0.418077	2.55074	2.86493	2.55035	1.97899	2.05392	2.86493	2.55074	2.3919	2.55035	3.08826	3.08826	2.3919	1.49756	1.42204	1.51486	1.82831	inf	1.42204	inf	inf	14.7732	4.08766	3.51837	inf	0.230152	0.27417	0.226818	0.0668053
80	58.96	10.1351	12.5879	500	0.0074951	0.0158325	0.00198273	53.5935	1	0.088673	0.0412066	0.0887048	0.0890871	0.0889662	0.0412066	0.088673	0.13287	0.0887048	0.0883493	0.0883493	0.13287	11.2774	24.268	11.2734	11.225	11.2402	24.268	11.2774	7.52615	11.2734	11.3187	11.3187	7.52615	9.7463	6.67202	9.76739	9.804	inf	6.67202	inf	inf	15.2222	15.1009	12.9391	inf	0.0983636	0.38338	0.0973094	0.093926
81	48.96	6.1729	1.52185	500	0.0128514	0.0249964	0.0035494	74.8	0	0.190068	0.161998	0.190366	0.0878666	0.0869089	0.199967	0.190068	0.639556	0.190366	1.54963	1.54963	0.199967	5.26128	6.1729	5.25303	11.3809	11.5063	5.00084	5.26128	1.56359	5.25303	0.645317	0.645317	5.00084	5.84577	6.85867	5.8366	4.54685	inf	4.02688	inf	inf	5.25303	0.901272	0.752115	inf	0	0	0	0.337066
83	45.96	4.48058	4.51516	500	0.0151079	0.0286665	0.00422691	66.8	0	0.222496	0.114794	0.222615	0.204173	0.202245	0.114794	0.222496	0.437886	0.222615	0.259437	0.259437	0.437886	4.49446	8.71124	4.49205	4.89781	4.94449	8.71124	4.49446	2.2837	4.49205	3.85449	3.85449	2.2837	5.00498	3.26814	5.04627	4.61667	inf	3.26814	inf	inf	4.53893	5.46661	4.52114	inf	0.00747997	0.354237	0.00288323	0.0877751
85	51.96	2.76659	8.53011	500	0.010932	0.0217961	0.00298049	85.5	0	0.273692	0.349614	0.273692	0.358611	0.344779	0.349614	0.273692	0.13988	0.273692	0.122672	0.122672	0.13988	3.65374	2.8603	3.65374	2.78853	2.90041	2.8603	3.65374	7.149	3.65374	8.1518	8.1518	7.149	2.4664	2.92581	2.4664	3.00492	inf	2.92581	inf	inf	inf	11.2205	9.44308	inf	0.200656	0.034649	0.200656	0.0085485
87	59.96	5.73904	7.61449	500	0.00710166	0.0151258	0.00187057	67.3	0	0.15747	0.123127	0.157423	0.165543	0.164492	0.123127	0.15747	0.210622	0.157423	0.144828	0.144828	0.210622	6.35043	8.12166	6.35232	6.04074	6.07934	8.12166	6.35043	4.74785	6.35232	6.90476	6.90476	4.74785	5.52394	4.65505	5.53941	5.80029	inf	4.65505	inf	inf	11.3405	9.17375	7.87915	inf	0.0942393	0.237955	0.0931843	0.0504767
88	33.04	0	3.73999	500	0.030322	0.0517145	0.0089693	75.1	0	0.267375	0	0.26738	0	0	0.267375	0.267375	0.267375	0.26738	0.26738	0.267379	0.267375	3.74007	inf	3.73999	inf	inf	3.74007	3.74007	3.74007	3.73999	3.73999	3.74001	3.74007	3.43645	12.6692	4.1729	36.2702	inf	4.27877	inf	inf	5.72633	5.72633	3.81934	inf	0.151268	0.55768	0.0641613	0.55768
89	25.04	0	3.41923	500	0.0466763	0.0745201	0.0142913	78.2685	1	0.292454	0	0.292464	0	0	0.292454	0.292454	0.292454	0.292464	0.292464	0.292461	0.292454	3.41934	inf	3.41923	inf	inf	3.41934	3.41934	3.41934	3.41923	3.41923	3.41926	3.41934	3.65695	14.6686	4.31425	37.7302	inf	4.45464	inf	inf	5.54669	5.54669	3.60239	inf	0.146484	0.587572	0.0671858	0.587572
90	44.04	4.11847	5.95456	500	0.0167558	0.0312934	0.00472692	84.8	0	0.227469	0.219932	0.227398	0.237731	0.233855	0.219932	0.227469	0.256213	0.227398	0.187531	0.187531	0.256213	4.3962	4.54687	4.39757	4.20643	4.27615	4.54687	4.3962	3.903	4.39757	5.33246	5.33246	3.903	4.38666	4.25003	4.38936	4.59785	inf	4.25003	inf	inf	18.0298	7.64075	6.28125	inf	0.0677778	0.097228	0.0676366	0.0233453
91	38.04	7.66161	4.867	500	0.0231563	0.0411575	0.00670367	62.6	0	0.15181	0	0.152068	0.103633	0.103329	0.151139	0.15181	0.549189	0.152068	0.276313	0.276313	0.151139	6.58716	inf	6.576	9.64947	9.6778	6.61643	6.58716	1.82087	6.576	3.61909	3.61909	6.61643	7.88532	4.1687	7.87196	7.35719	inf	4.62014	inf	inf	6.576	5.36763	4.32325	inf	0	0.544849	0	0.197822
92	42.04	7.52198	6.05449	500	0.0186638	0.0342861	0.00531076	68.1	0	0.145454	0.0326535	0.145612	0.118104	0.1177	0.0326535	0.145454	0.431152	0.145612	0.204525	0.204525	0.431152	6.87505	30.6246	6.86755	8.46712	8.49621	30.6246	6.87505	2.31937	6.86755	4.88938	4.88938	2.31937	7.96778	4.65113	7.9591	7.71897	inf	4.65113	inf	inf	6.86755	7.0839	5.78553	inf	0	0.466463	0	0.114548
93	39.04	8.31735	5.49344	500	0.0219408	0.0393203	0.00632446	62.5	0	0.138806	0	0.139003	0.0970075	0.0967669	0.137772	0.138806	0.485368	0.139003	0.240637	0.240637	0.137772	7.20429	inf	7.19411	10.3085	10.3341	7.25838	7.20429	2.06029	7.19411	4.15564	4.15564	7.25838	8.54886	4.50873	8.53678	8.02931	inf	5.03517	inf	inf	7.19411	6.12645	4.95217	inf	0	0.542676	0	0.186466
94	44.04	4.01836	2.87535	500	0.0167558	0.0312934	0.00472692	75.5	0	0.281665	0.0659004	0.282357	0.227249	0.223932	0.0659004	0.281665	1.13566	0.282357	0.440845	0.440845	1.13566	3.55032	15.1744	3.54161	4.40045	4.46563	15.1744	3.55032	0.880542	3.54161	2.26837	2.26837	0.880542	4.05832	2.49585	4.04836	4.17857	inf	2.49585	inf	inf	3.54161	3.2503	2.67198	inf	0	0.456635	0	0.0902936
95	41.04	0.1	3.97802	500	0.0196978	0.0358882	0.00562918	66.6294	1	0.265258	9.93648	0.265258	9.98017	0.558816	9.93648	0.265258	0.254565	0.265258	0.252376	0.252376	0.254565	3.76991	0.100639	3.76991	0.100199	1.7895	0.100639	3.76991	3.92827	3.76991	3.96234	3.96234	3.92827	2.1912	0.115902	2.1912	0.116492	inf	0.115902	inf	inf	inf	5.77354	4.69947	inf	0.270518	0.0073623	0.270518	0.0023096
98	47.13	7.06319	4.10495	500	0.0141842	0.0271751	0.00394852	62.1992	1	0.166982	0	0.16734	0.112897	0.112462	0.16821	0.166982	0.643598	0.16734	0.324815	0.324815	0.16821	5.98866	inf	5.97587	8.85766	8.8919	5.94495	5.98866	1.55377	5.97587	3.07867	3.07867	5.94495	6.71902	3.72859	6.70467	6.45695	inf	3.96375	inf	inf	5.97587	4.33982	3.60205	inf	0	0.528737	0	0.185201
99	58.13	3.39064	9.02474	500	0.00783815	0.0164442	0.00208091	54.1973	1	0.167044	0.237345	0.167044	0.282488	0.279236	0.237345	0.167044	0.136406	0.167044	0.116338	0.116338	0.136406	5.98646	4.21327	5.98646	3.53997	3.5812	4.21327	5.98646	7.33104	5.98646	8.59567	8.59567	7.33104	2.51648	3.00197	2.51648	3.47256	inf	3.00197	inf	inf	inf	11.5083	9.84099	inf	0.31397	0.172867	0.31397	0.0432041
100	26.13	0	1.56769	500	0.0440121	0.0709016	0.0134124	77.4756	1	0.63778	0	0.63788	0	0	0.63778	0.63778	0.63778	0.63788	0.63788	0.637851	0.63778	1.56794	inf	1.56769	inf	inf	1.56794	1.56794	1.56794	1.56769	1.56769	1.56776	1.56794	1.62845	6.36223	1.93354	16.6075	inf	1.99564	inf	inf	2.52178	2.52178	1.64188	inf	0.149125	0.582617	0.0678313	0.582617
101	28.13	0.293185	0	500	0.0395127	0.0647129	0.0119379	76.0207	1	2.04183	3.41082	3.40562	3.41082	1.19823	4.4867	2.04183	0	3.40562	0	0	4.4867	0.489756	0.293185	0.293632	0.293185	0.834566	0.222881	0.489756	inf	0.293632	inf	inf	0.222881	0.660807	0.395582	0.396185	0.395582	inf	0.186102	inf	inf	0.293632	in	inf	inf	0	0	0	0
102	64.13	2.39621	7.42764	500	0.00567165	0.012503	0.0014673	49.8326	1	0.202096	0.336576	0.202096	0.400793	0.392805	0.336576	0.202096	0.160508	0.202096	0.13993	0.13993	0.160508	4.94814	2.9711	4.94814	2.49505	2.54579	2.9711	4.94814	6.23021	4.94814	7.14643	7.14643	6.23021	1.69565	2.09555	1.69565	2.42139	inf	2.09555	inf	inf	inf	9.33821	8.09662	inf	0.345876	0.169213	0.345876	0.0400301
103	59.13	4.81077	6.25638	500	0.00742671	0.0157101	0.0019632	53.4699	1	0.182145	0.0950816	0.182368	0.188638	0.187516	0.0950816	0.182145	0.259495	0.182368	0.176828	0.176828	0.259495	5.49015	10.5173	5.48342	5.30117	5.33288	10.5173	5.49015	3.85364	5.48342	5.65521	5.65521	3.85364	4.50097	3.25109	4.5392	4.67216	inf	3.25109	inf	inf	8.07985	7.53956	6.46283	inf	0.119603	0.366674	0.115744	0.0898421
104	57.21	7.89085	1.56373	500	0.00823679	0.0171497	0.00219543	54.8666	1	0.145647	0.126729	0.146105	0	0	0.198602	0.145647	0.590315	0.146105	1.4169	1.41527	0.198602	6.86592	7.89084	6.84438	inf	inf	5.0352	6.86592	1.69401	6.84438	0.705767	0.706578	5.0352	7.37161	8.47202	7.34848	4.08555	inf	2.84106	inf	inf	6.84438	0.901892	0.792685	inf	0	0	0	0.517759
105	39.21	0	1.31573	500	0.0217406	0.0390162	0.00626217	67.9606	1	0.759908	0	0.760034	0	0	0.759908	0.759908	0.759908	0.760034	0.760034	0.760007	0.759908	1.31595	inf	1.31573	inf	inf	1.31595	1.31595	1.31595	1.31573	1.31573	1.31578	1.31595	1.03066	3.04008	1.33786	9.43007	inf	1.3727	inf	inf	1.93776	1.93776	1.32944	inf	0.183859	0.542318	0.0769395	0.542318
106	56.21	6.84308	2.5132	500	0.00869311	0.0179511	0.00232707	55.594	1	0.175405	0.146133	0.176055	0.0824559	0.0820416	0.203237	0.175405	0.385852	0.176055	0.614966	0.614966	0.203237	5.7011	6.84308	5.68003	12.1277	12.1889	4.92036	5.7011	2.59167	5.68003	1.62611	1.62611	4.92036	6.14214	7.37245	6.11943	5.01713	inf	2.83303	inf	inf	5.68003	2.19527	1.8683	inf	0	0	0	0.319476
107	50.21	6.71941	2.87187	500	0.0120138	0.0236095	0.00330023	59.9587	1	0.179081	0.148823	0.179618	0.10052	0.100036	0.193095	0.179081	0.341564	0.179618	0.517437	0.517437	0.193095	5.58408	6.71941	5.56736	9.94827	9.99643	5.1788	5.58408	2.92771	5.56736	1.9326	1.9326	5.1788	6.16642	7.42015	6.14796	5.46237	inf	3.27724	inf	inf	5.56736	2.68256	2.24665	inf	0	0	0	0.263847
108	56.21	6.25335	5.58631	500	0.00869311	0.0179511	0.00232707	55.594	1	0.167918	0	0.168389	0.138232	0.13769	0.167866	0.167918	0.403118	0.168389	0.209395	0.209395	0.167866	5.95528	inf	5.93862	7.2342	7.26271	5.95714	5.95528	2.48066	5.93862	4.77566	4.77566	5.95714	6.41597	3.24289	6.39803	5.87842	inf	3.44956	inf	inf	5.93862	6.44722	5.48696	inf	0	0.51862	0	0.127456
109	55.21	10.305	8.73223	500	0.00917472	0.0187898	0.0024666	56.3215	1	0.104236	0	0.104345	0.0832445	0.0831206	0.103971	0.104236	0.262188	0.104345	0.135511	0.135511	0.103971	9.59361	inf	9.58359	12.0128	12.0307	9.61804	9.59361	3.81406	9.58359	7.37946	7.37946	9.61804	10.3733	5.35251	10.3624	9.65787	inf	5.6571	inf	inf	9.58359	10.0067	8.49457	inf	0	0.519524	0	0.133237
[truncated: 14 more columns]

## Sheet: CD4_LMIIpositive_parameter_iden
Subject ID	Age of subject	cell loss rate, CD4+/CD31+ T cells (per year)	cell loss rate, CD4+/CD31- T cells (per year)	peripheral proliferation rate, CD4+/CD31+ T cells (per year)	Thymic output (cells/µL/year)	CD31 marker loss probability (unit less)	Error	Type of parameter identification
61	47.79	0.267383	0.267383	0.987276	7.32004	0.377519	4.05585	IIc_non_optimal_positive
62	47.79	0.486827	0.486827	0.506613	14.4292	0.0858902	1.01779	IIb_rank_deficient
68	59.79	0.245948	0.245948	0.36142	3.52544	0.180808	0.880451	IIc_non_optimal_positive
69	29.88	0.826569	0.826569	0.716647	63.3187	0.0909463	1.02789	IIb_rank_deficient
70	34.88	0.407283	0.407283	0.48209	22.3664	0.137817	3.06101	IIc_non_optimal_positive
71	34.88	0.104581	0.560693	0.288558	14.6891	0.390373	0.000103436	IIa_full_rank_positive
72	53.88	0.186163	0.178798	0.33864	5.52263	0.257361	6.67476e-06	IIa_full_rank_positive
73	39.88	0.0376483	0.472083	0.18866	6.80035	0.44933	4.21498e-05	IIa_full_rank_positive
76	59.88	0.119201	0.119201	0.529571	1.70037	0.396709	1.18204	IIc_non_optimal_positive
77	55.88	0.188422	0.188422	0.246637	3.33475	0.138429	3.19766	IIc_non_optimal_positive
79	60.88	0.349048	0.418077	0.703214	8.17303	0.27417	1.93263e-05	IIa_full_rank_positive
80	58.96	0.0412066	0.13287	0.14988	1.67443	0.38338	2.1401e-06	IIa_full_rank_positive
81	48.96	0.199967	0.199967	0.248331	5.13972	0.135642	1.91933	IIc_non_optimal_positive
83	45.96	0.114794	0.437886	0.305985	8.54765	0.354237	3.44808e-05	IIa_full_rank_positive
85	51.96	0.349614	0.13988	0.341785	13.472	0.034649	4.11852e-07	IIa_full_rank_positive
87	59.96	0.123127	0.210622	0.21482	3.54751	0.237955	2.45745e-06	IIa_full_rank_positive
88	33.04	0.267375	0.267375	0.233712	19.5741	0.0657891	1.002	IIb_rank_deficient
89	25.04	0.292454	0.292454	0.224485	32.2986	0.069372	1.00176	IIb_rank_deficient
90	44.04	0.219932	0.256213	0.235292	12.8868	0.097228	2.88385e-06	IIa_full_rank_positive
91	38.04	0.151139	0.151139	0.216443	6.99965	0.208593	0.965253	IIc_non_optimal_positive
92	42.04	0.0326535	0.431152	0.215002	6.20817	0.466463	4.24268e-05	IIa_full_rank_positive
93	39.04	0.137772	0.137772	0.198603	6.04565	0.208111	0.905842	IIc_non_optimal_positive
94	44.04	0.0659004	1.13566	0.400665	11.7593	0.456635	0.000148626	IIa_full_rank_positive
95	41.04	9.93648	0.254565	8.62799	478.241	0.0073623	1.74214e-05	IIa_full_rank_positive
98	47.13	0.16821	0.16821	0.252286	4.77185	0.202602	1.11799	IIc_non_optimal_positive
99	58.13	0.237345	0.136406	0.333115	5.257	0.172867	2.35298e-06	IIa_full_rank_positive
100	26.13	0.63778	0.63778	0.501093	66.2142	0.0700098	1.00899	IIb_rank_deficient
101	28.13	4.4867	4.4867	5.37341	354.563	0.131689	3.22159	IIc_non_optimal_positive
102	64.13	0.336576	0.160508	0.477203	5.20037	0.169213	2.3731e-06	IIa_full_rank_positive
103	59.13	0.0950816	0.259495	0.30759	3.49223	0.366674	8.0913e-06	IIa_full_rank_positive
104	57.21	0.198602	0.198602	0.351981	3.27168	0.232073	3.63799	IIc_non_optimal_positive
105	39.21	0.759908	0.759908	0.728492	37.2491	0.0789432	1.0281	IIb_rank_deficient
106	56.21	0.203237	0.203237	0.352979	3.53353	0.229952	2.29864	IIc_non_optimal_positive
107	50.21	0.193095	0.193095	0.305134	4.6396	0.211303	1.73126	IIc_non_optimal_positive
108	56.21	0.167866	0.167866	0.289892	2.91855	0.231265	0.56464	IIc_non_optimal_positive
109	55.21	0.103971	0.103971	0.176769	1.90781	0.228072	0.631208	IIc_non_optimal_positive

## Sheet: CD8_parameter_identification
Subject ID	Age of subject	Average cell DNA age (years), CD8+ T cells	CD8+ T cell density (cell/µL blood) (estimated)	TREC per CD8+ T cell (estimated)	CD31 marker frequency (estimated)	cell loss rate, CD8+ T cells (per year)	lifespan, CD8+ T cells (years)	interdivision times, CD8+ T cells (years)	Thymic output (cells/µL/year)	CD31 marker loss probability (unit less)	Error
11	49.13	6.5186	95.9781	0.0817328	0.98	0.153407	6.5186	9.4912	4.81365	0.0148573	7.88861e-31
13	37	0	135.449	0.104378	0.98	100	0.01	0.0168244	5655.17	0.0171677	1
14	46.21	2.31628	104.86	0.0871841	0.98	0.431726	2.31628	3.48547	15.7876	0.0153548	3.15544e-30
16	49.21	4.38272	95.7403	0.0815835	0.98	0.228169	4.38272	6.37566	7.12874	0.0148441	7.91942e-31
17	46.21	5.6707	104.86	0.0871841	0.98	0.176345	5.6707	8.53308	6.44868	0.0153548	7.88861e-31
18	52.21	5.46503	87.0354	0.0759828	0.98	0.182982	5.46503	7.69425	4.84037	0.0143664	1.2326e-32
19	43.21	3.17357	114.395	0.0927848	0.98	0.315103	3.17357	4.9456	13.3781	0.0159018	3.16777e-30
21	60.21	5.57925	65.8502	0.0610478	0.98	0.179235	5.57925	7.2342	2.88211	0.0132309	1.97215e-31
22	60.29	3.51241	65.6533	0.0608985	0.98	0.284705	3.51241	4.55068	4.55321	0.0132204	7.88861e-31
45	31.13	4.31533	156.985	0.115337	0.98	0.231732	4.31533	7.85111	16.7831	0.0185648	0
46	38.13	0.294685	131.486	0.102269	0.98	3.39345	0.294685	0.48871	182.525	0.0169226	0
47	20.13	0.1	201.619	0.135872	0.98	10	0.1	0.214672	1095.78	0.0219053	5.16988e-26
52	47.71	2.5464	100.248	0.0843838	0.98	0.392712	2.5464	3.76695	13.2883	0.0150951	0
54	40.71	0	122.657	0.097452	0.98	100	0.01	0.0160605	4781.26	0.0163883	1
56	46.71	7.61129	103.311	0.0862507	0.98	0.131384	7.61129	11.3879	4.68287	0.0152672	1.2326e-32
58	55.79	7.37139	77.1903	0.0692994	0.98	0.13566	7.37139	9.99439	2.9027	0.013835	0
61	47.79	0.576431	100.005	0.0842344	0.98	1.73481	0.576431	0.85196	58.4555	0.0150815	5.04871e-29
62	47.79	0	100.005	0.0842344	0.98	100	0.01	0.0147799	3369.55	0.0150815	1
64	44.79	0	109.321	0.0898351	0.98	100	0.01	0.0152967	3928.36	0.0156089	1
66	39.79	6.50457	125.77	0.0991695	0.98	0.153738	6.50457	10.5656	7.67002	0.0165749	7.88861e-31
68	59.79	9.42003	66.8891	0.0618319	0.98	0.106157	9.42003	12.2651	1.75621	0.013286	5.00742e-32
69	29.88	3.74949	161.776	0.11767	0.98	0.266703	3.74949	6.94194	20.3081	0.0188922	0
70	34.88	4.56077	143.044	0.108336	0.98	0.219261	4.56077	7.88759	13.5914	0.0176474	3.15544e-30
71	34.88	6.13927	143.044	0.108336	0.98	0.162886	6.13927	10.6175	10.0968	0.0176474	0
72	53.88	1.07628	82.3693	0.0728652	0.98	0.929129	1.07628	1.48863	22.306	0.0141135	1.26218e-29
73	39.88	5.18283	125.464	0.0990015	0.98	0.192945	5.18283	8.40931	9.58634	0.0165565	1.54074e-32
75	52.88	10.0728	85.1479	0.074732	0.98	0.0992768	10.0728	14.0804	2.5269	0.0142639	7.88861e-31
77	55.88	7.49008	76.9505	0.0691314	0.98	0.13351	7.49008	10.1459	2.84093	0.0138222	2.09541e-31
79	60.88	8.31369	64.2098	0.059797	0.98	0.120284	8.31369	10.7088	1.84734	0.0131439	4.93038e-32
80	58.96	19.077	68.966	0.0633814	0.98	0.052419	19.077	25.0451	0.916528	0.0133963	1.2326e-32
81	48.96	8.48173	96.4844	0.0820502	0.98	0.117901	8.48173	12.3729	3.73347	0.0148854	1.97215e-31
85	51.96	9.312	87.7449	0.0764496	0.98	0.107388	9.312	13.1457	2.88147	0.014405	7.70372e-34
86	51.96	7.75263	87.7449	0.0764496	0.98	0.128989	7.75263	10.9443	3.46105	0.014405	1.97215e-31
87	59.96	6.21595	66.4676	0.0615145	0.98	0.160876	6.21595	8.07971	2.63112	0.0132636	1.97215e-31
88	33.04	6.04134	149.803	0.111771	0.98	0.165526	6.04134	10.7078	11.0861	0.0180859	0
89	25.04	1.28244	181.007	0.126706	0.98	0.779764	1.28244	2.54836	71.5345	0.0202767	0
90	44.04	4.67355	111.715	0.0912352	0.98	0.21397	4.67355	7.21205	8.72345	0.0157466	3.15544e-30
91	38.04	5.05984	131.799	0.102437	0.98	0.197635	5.05984	8.40087	10.6731	0.0169419	0
92	42.04	8.84733	118.225	0.094969	0.98	0.113029	8.84733	13.9817	5.07623	0.0161258	7.88861e-31
93	39.04	6.69495	128.337	0.10057	0.98	0.149366	6.69495	10.9768	7.71135	0.0167302	8.01187e-31
94	44.04	2.73394	111.715	0.0912352	0.98	0.365772	2.73394	4.21892	14.9123	0.0157466	0
95	41.04	3.16332	121.55	0.0968359	0.98	0.316124	3.16332	5.06002	14.8836	0.0163224	0
98	47.13	7.65017	102.019	0.0854666	0.98	0.130716	7.65017	11.3916	4.55897	0.0151945	7.88861e-31
100	26.13	4.77619	176.582	0.124671	0.98	0.209372	4.77619	9.33676	18.437	0.0199475	0
101	28.13	5.9239	168.605	0.120937	0.98	0.168808	5.9239	11.2454	13.7684	0.0193704	3.15544e-30
103	59.13	9.61832	68.538	0.063064	0.98	0.103968	9.61832	12.6059	1.79752	0.0133736	4.93038e-32
104	57.21	6.5778	73.449	0.0666484	0.98	0.152027	6.5778	8.78946	2.97684	0.013635	7.88861e-31
105	39.21	3.4032	127.753	0.100252	0.98	0.293841	3.4032	5.56793	15.0535	0.0166947	3.15544e-30
106	56.21	4.13392	76.0741	0.0685153	0.98	0.241901	4.13392	5.5807	5.04338	0.0137753	7.88861e-31
107	50.21	11.9791	92.7925	0.0797166	0.98	0.0834785	11.9791	17.2353	2.47	0.0146814	1.97215e-31
108	56.21	9.27155	76.0741	0.0685153	0.98	0.107857	9.27155	12.5164	2.2487	0.0137753	0
109	55.21	10.8539	78.7453	0.0703822	0.98	0.0921328	10.8539	14.8048	2.0425	0.0139184	1.2326e-32
