# Supplementary material for: Cell generation dynamics underlying naive T-cell homeostasis in adult humans
Source: PLoS Biol. 2019 Oct 29;17(10):e3000383. doi: 10.1371/journal.pbio.3000383 (PMC6818757; doi:10.1371/journal.pbio.3000383)
Supplement: S3 Table — (XLSX) [file pbio.3000383.s008.xlsx]

## Sheet: Sheet1
Values for each indicate fraction of times the conclusions are selected given perturbed data
Robustness Test to Noise for Figure 2. 'There is no long-lived non-dividing naive T cell population'
Described in detail in Supplemental Mathematical Modeling - Page 12-13
Cell Type/ Noise (x) - see below for description	0.0	0.5	1.0	2.0	5.0
CD31+	1	0.99	0.87	0.79	0.78
CD31-	1	0.96	0.90	0.82	0.85
CD8+	1	0.99	0.84	0.72	0.76
* Noise = 14C measurements were perturbed by a random Gaussian number with std deviation x*14C error for a given sample
Robustness Test to Noise for Correlation between Donor Age and Naive T cell Age (Figures 1, 3, 4)
Described in detail in Supplemental Mathematical Modeling - Page 13
Cell Type/ Noise (x) - see below for description	0.0	0.5	1.0	2.0	5.0
CD31+	1	0.97	0.54	0.33	0.16
CD31-	1	0.82	0.52	0.12	0.08
CD8+	1	1	0.86	0.44	0.21
CD4+	1	1	0.88	0.45	0.14
* Noise = 14C measurements were perturbed by a random Gaussian number with std deviation x*14C error for a given sample
Robustness Test to Donor for Correlation between Donor Age and Naive T cell Age (Figures 1, 3, 4)
Described in detail in Supplemental Mathematical Modeling - Page 13-14
Cell Type/ Noise (x) - see below for description	Fraction with p<0.05
CD31+	0.06
CD31-	0.06
CD8+	0.06
CD4+	0.08
* Simulations were performed with random age assignments to individuals and measurement of correlation statistics
Robustness to Noise to 'Parameter Identification indicates that CD31- T cells do not proliferate'
Described in detail in Supplemental Mathematical Modeling - Page 14-15
Cell Type/ Noise (x) - see below for description	0.0	0.05	0.1	0.2	0.3	0.4	0.5	1.0
Model I	0.0	0	0	0	0	0	0	0
Model II	1	1	1	0.98	0.86	0.57	0.24	0.3
Model III	0	0	0	0	0	0	0	0
Model IV	0	0	0	0.02	0.14	0.43	0.76	0.97
Model V	0	0	0	0	0	0	0	0
