# Supplementary material for: Cell generation dynamics underlying naive T-cell homeostasis in adult humans
Source: PLoS Biol. 2019 Oct 29;17(10):e3000383. doi: 10.1371/journal.pbio.3000383 (PMC6818757; doi:10.1371/journal.pbio.3000383)
Supplement: S4 Table — (XLSX) [file pbio.3000383.s009.xlsx]

## Sheet: Sheet1
S4 Table: Scenarios for average cell age based on the age-structured model for naive CD4+ and CD8+ T cells
Described in detail in Supplemental Mathematical Modeling - Pages 4-6
Cell Type	A r	A SSE	2POPA r	2POPA f	2POPA SSE	dAICc
CD31+	2.674e-01	6.812e+06	2.489e-01	1.004e+00	6.812e+06	2.292
CD31-	2.523e-01	3.932e+06	2.461e-01	1.003e+00	3.932e+06	2.307
CD8+	2.1283-01	4.036e+06	2.129e-01	9.998e-01	4.036e+06	2.255
CD4+	2.606e-01	1.075e+06	2.479e-01	1.004e+00	1.075e+06	2.140
A r - Constant turnover (A: All Cells, r: rate)
2POPA r - Two population model with a population f undergoing constant turnover and 1-f is non-dividing
Because 2POPA r is determined to be roughly equivalent to A r and 2POPA f is determined to be approximately 1 (or 100% dividing)
The inclusion of additional variables (a second population of cells) results in worse fits (higher dAICc values)
positive dAICc values indicate that the model where a single population undergoes constant turnover throughout life is preferred
