# Supplementary material for: Cell generation dynamics underlying naive T-cell homeostasis in adult humans
Source: PLoS Biol. 2019 Oct 29;17(10):e3000383. doi: 10.1371/journal.pbio.3000383 (PMC6818757; doi:10.1371/journal.pbio.3000383)
Supplement: S2 Data — NF-κB, nuclear factor κB. (XLSX) [file pbio.3000383.s013.xlsx]

## Sheet: Donor 1
	FMO	FMO	CTRL	CTRL	TNF	TNF
	CD31	pNFkB	CD31	pNFkB	CD31	pNFkB
	295.854	41.8348	298.2	256.415	273.376	694.104
	275.858	-10.5865	273.565	318.744	262.401	1059.56
	268.658	0.0367004	270.309	275.355	260.079	390.825
	268.546	24.3468	260.789	350.944	252.552	519.622
	265.667	15.8966	257.796	322.285	249.747	334.857
	263.865	3.17856	253.386	425.482	247.952	425.933
	262.93	-14.1944	253.161	360.421	247.471	214.502
	250.481	43.4237	252.476	332.677	247.372	578.491
	249.132	14.7267	250.131	288.123	238.437	643.85
	248.511	-4.98957	246.401	232.857	237.416	418.079
	246.701	1.47992	245.739	238.487	236.051	443.362
	244.495	-16.1494	245.559	206.306	235.699	828.823
	244.431	-4.37742	243.689	448.123	234.459	527.035
	242.932	-20.0038	243.332	496.365	232.604	593.391
	239.954	6.83574	242.919	535.25	231.614	683.003
	237.992	6.81177	242.726	335.199	231.301	499.002
	234.09	0.128984	240.467	203.829	227.903	840.625
	233.707	-13.3329	239.808	437.772	227.449	635.605
	229.9	-2.74443	239.683	347.678	224.138	238.495
	229.715	-0.947594	238.97	463.623	223.283	288.031
	228.769	9.17597	237.778	354.084	220.132	437.493
	228.236	2.69618	237.718	222.725	218.485	524.379
	227.817	17.6191	235.256	339.67	217.996	642.85
	226.607	-3.60989	233.517	215.791	217.755	613.955
	225.895	6.11416	231.024	387.913	217.293	308.07
	225.748	3.06221	229.853	379.598	216.29	673.887
	224.949	-7.24523	227.439	216.822	214.895	498.196
	224.398	11.7602	226.469	223.408	213.929	298.375
	224.383	18.4474	225.835	276.781	212.46	351.927
	219.884	25.9634	223.663	616.916	212.459	288.227
	219.758	32.5336	223.575	313.749	210.088	537.966
	218.543	-11.3914	221.863	578.457	208.907	459.854
	218.498	24.3268	221.357	504.289	207.955	672.739
	215.902	-20.4127	219.686	490.722	205.956	453.296
	215.866	9.93681	219.207	272.462	203.612	423.8
	215.193	-7.77781	218.928	429.979	203.529	326.583
	214.964	23.2341	218.75	325.925	203.25	592.934
	214.24	27.4044	217.916	231.465	203.21	247.03
	211.355	18.8602	216.369	526.341	202.515	542.616
	210.675	6.7574	214.333	376.712	201.805	498.708
	208.293	32.4361	213.977	544.712	201.528	673.734
	207.889	-14.789	212.94	236.896	200.585	673.243
	207.163	0.730976	212.832	144.594	200.566	485.326
	206.268	-1.09611	212.594	369.417	198.922	555.538
	206.006	-24.9436	212.205	205.053	198.798	673.693
	205.931	-17.568	211.966	314.875	198.264	390.21
	205.423	-32.2251	211.125	215.388	198.244	577.199
	204.475	-1.50695	210.596	205.079	196.885	296.304
	204.289	18.8106	210.019	375.317	196.642	606.778
	203.319	13.1595	209.536	348.025	196.303	581.927
	203.15	8.04176	209.321	309.502	195.853	510.727
	202.794	-1.76078	209.149	353.444	195.742	524.084
	202.638	-16.9743	208.114	241.488	195.026	566.401
	202.542	2.28614	207.522	318.626	194.984	674.762
	202.26	1.69265	206.518	346.219	194.8	464.619
	201.054	-8.78664	205.875	458.226	194.577	538.837
	200.301	-22.6608	204.477	280.184	193.675	356.534
	199.001	-1.03372	204.085	398.594	193.297	491.626
	198.953	-28.6251	202.01	457.577	192.842	459.764
	198.697	5.17732	201.849	446.683	192.34	642.81
	198.679	-8.12217	201.617	531.578	191.918	414.478
	198.186	-1.74065	201.308	442.093	191.568	628.66
	198.056	-25.9851	200.938	250.973	190.824	730.314
	195.253	-5.94324	200.933	368.893	190.384	534.006
	194.445	-6.89937	199.932	200.45	190.3	537.855
	193.278	0.719339	198.959	399.498	189.691	373.132
	192.69	4.09551	198.857	476.587	189.572	350.186
	192.568	-9.85388	198.833	197.432	188.721	524.715
	191.413	13.9373	197.905	142.495	188.387	595.365
	190.971	-8.6546	196.677	405.673	188.329	403.265
	190.819	-6.18398	196.554	308.49	188.177	826.81
	189.835	-10.6703	196.028	301.83	187.818	555.143
	189.809	4.48108	195.544	346.186	186.536	361.585
	189.435	-13.4512	195.12	426.916	186.041	900.3
	186.732	-19.8766	194.04	439.669	185.258	333.644
	185.532	1.89952	192.609	390.332	184.134	688.342
	185.531	-31.7617	192.29	454.653	183.916	312.507
	184.924	-9.58308	191.568	341.416	183.85	462.461
	183.827	-15.3212	190.918	268.21	183.624	356.734
	183.433	-17.8414	190.894	575.786	183.367	555.33
	183.142	5.2967	189.989	421.345	183.188	479.772
	183.124	21.164	189.885	302.659	182.826	412.578
	182.916	-6.29129	189.58	350.965	182.128	804.91
	182.743	15.4916	188.709	266.012	182.004	572.745
	182.314	46.4378	188.242	524.753	181.898	334.226
	182.071	21.5565	188.174	293.194	181.281	391.82
	182.049	-3.09411	188.153	347.241	180.708	464.561
	182.023	-11.5854	188.037	372.303	180.326	590.233
	181.831	-18.071	187.98	319.908	180.182	748.766
	181.815	0.785563	187.957	412.28	179.907	637.442
	181.727	14.1914	187.742	410.485	179.823	645.531
	181.626	4.36477	187.013	331.38	179.068	187.98
	181.338	-6.40125	186.843	328.657	178.817	605.851
	181.104	38.4028	186.272	366.394	178.763	649.753
	180.879	29.8435	184.886	511.024	178.704	576.34
	180.709	-5.22698	184.723	259.814	178.601	198.389
	179.992	1.88309	184.298	413.327	178.277	534.782
	179.709	-21.984	184.284	221.532	178.184	643.268
	179.005	30.8711	183.77	439.173	177.632	1023.44
	178.909	23.7534	183.732	326.635	177.458	704.801
	178.213	26.1617	183.193	338.137	176.7	423.059
	177.971	-53.6519	182.564	245.468	176.335	550.692
	177.697	0.121649	182.563	268.213	176.274	812.348
	177.646	-15.2818	181.999	225.654	175.163	1003.03
	177.389	15.9152	181.349	202.439	174.801	480.571
	177.333	-26.8851	181.234	215.68	174.642	311.891
	176.582	-12.4846	180.697	145.946	173.643	355.326
	176.102	-20.8761	179.749	366.074	173.229	499.695
	176.076	-33.7635	179.209	315.217	172.485	741.086
	175.689	5.41728	179.132	338.429	171.083	608.319
	175.424	0.869899	178.917	228.034	169.16	500.023
	175.275	10.946	178.874	209.278	168.809	363.698
	174.796	21.0566	178.731	270.29	168.641	771.286
	174.561	5.71612	178.609	253.783	168.567	416.295
	173.711	0.568734	178.202	429.135	168.256	702.925
	173.428	4.73843	177.933	274.593	167.184	822.613
	173.306	48.4201	177.826	376.076	167.183	532.404
	173.091	-25.4673	177.665	337.698	166.667	283.313
	172.809	22.4917	176.872	268.158	166.666	548.319
	172.806	12.7946	176.239	461.831	166.575	391.098
	172.12	35.5726	176.006	463.937	166.534	615.832
	171.88	15.3816	175.346	375.976	166.481	374.103
	171.322	-2.52387	175.21	287.44	165.959	299.896
	171.312	-1.2978	174.805	265.252	165.346	418.563
	171.162	-10.1171	173.875	594.306	164.697	385.277
	170.955	18.8645	173.682	356.03	164.55	950.726
	170.781	8.96779	173.01	363.285	164.24	619.706
	170.704	-3.42373	172.638	397.523	164.041	354.569
	170.532	35.7582	172.505	384.902	163.983	415.228
	169.862	0.570747	172.496	402.85	163.903	468.773
	169.58	28.423	170.69	410.802	163.712	464.24
	169.134	-21.3509	170.688	211.377	163.275	584.997
	169.122	-4.05906	170.637	282.889	162.929	273.11
	168.58	42.676	170.539	177.021	161.754	421.818
	168.477	8.14236	170.336	489.461	161.508	570.56
	167.841	-1.30655	170.218	520.811	161.464	501.259
	167.366	22.5922	170.096	327.093	160.849	500.625
	167.077	12.111	170	309.328	159.871	516.691
	165.868	-7.64423	169.021	177.244	159.771	394.853
	165.768	-13.328	168.796	300.398	159.648	345.549
	165.533	-2.27873	168.631	246.752	159.591	435.435
	165.528	-38.1527	168.556	291.859	159.005	555.437
	165.482	4.66808	168.341	441.715	158.628	255.042
	164.465	7.56332	167.958	588.518	158.19	393.968
	164.432	-22.3113	167.707	440.152	157.448	430.608
	164.404	-2.43199	167.607	336.971	157.279	335.448
	164.169	-20.241	167.162	415.158	157.178	296.854
	163.743	13.8614	167.116	343.413	156.621	496.915
	162.814	-8.209	166.725	200.529	156.501	438.919
	162.757	-1.38843	166.29	243.452	156.06	393.826
	161.143	-2.84946	166.222	350.333	155.871	428.829
	161.08	-3.73735	165.821	378.21	155.709	532.244
	160.936	-13.4177	165.721	230.486	155.531	454.027
	160.747	41.4584	165.244	342.428	155.496	674.173
	160.327	8.09181	164.603	209.174	155.096	262.073
	159.818	-21.4943	164.52	404.045	154.494	383.118
	159.766	17.0573	164.204	451.994	154.438	388.341
	159.523	-23.4127	164.134	476.506	154.316	454.648
	159.018	27.3226	164.129	511.762	154.165	648.78
	158.971	16.3479	164.066	434.427	153.932	667.33
	158.352	-13.3742	163.451	535.181	153.387	370.353
	158.329	13.2735	163.067	212.426	153.308	579.089
	158.065	0.515648	162.552	365.767	153.29	565.328
	157.69	19.2287	162.312	225.025	153.175	380.651
	157.477	-4.51745	162.255	436.236	153.161	705.943
	157.404	33.7473	162.139	180.649	151.556	359.204
	157.316	20.7079	162.1	214.635	151.316	530.344
	156.948	-0.946184	161.982	332.838	150.549	488.184
	156.632	8.48144	161.761	373.198	150.397	393.856
	156.554	38.0853	161.662	314.627	150.244	371.607
	156.502	18.0602	160.98	308.557	149.098	375.774
	156.491	-8.3834	160.946	192.725	148.924	447.855
	156.244	-7.11504	160.823	303.349	148.791	460.282
	155.903	-19.6416	160.813	467.75	148.215	397.425
	155.689	12.3844	160.543	199.698	148.103	658.245
	155.033	76.8571	160.33	342.301	147.564	545.275
	155.024	-13.9345	160.279	338.918	147.378	622.635
	154.641	-24.5223	160.173	358.69	147.121	343.445
	154.338	-12.3975	159.488	470.019	146.868	373.767
	154.224	-32.035	159.183	591.787	146.865	460.841
	154.15	3.45198	159.133	466.788	146.76	569.087
	154.144	25.1036	158.792	445.361	146.64	300.865
	153.927	-16.9446	158.72	285.897	146.421	740.004
	153.77	10.1218	158.268	349.243	146.147	582.343
	152.583	-18.6936	157.757	497.64	145.99	457.895
	152.518	-3.95512	157.719	386.614	145.739	700.991
	151.775	22.2899	157.645	319.509	144.551	403.761
	151.504	19.878	157.54	376.265	144.144	217.844
	151.486	22.243	157.137	672.475	143.905	255.459
	151.485	-4.38486	157.061	431.819	143.866	649.559
	151.098	-4.007	156.402	169.034	143.835	641.663
	151.037	22.2184	156.071	205.198	143.802	376.86
	150.988	32.9671	155.889	325.819	143.612	581.218
	150.742	34.668	155.802	478.281	143.503	341.908
	150.242	-13.5203	155.427	298.274	143.23	647.801
	150.197	16.7252	155.393	144.384	143.1	451.718
	149.312	7.379	155.143	160.664	143.054	362.577
	149.269	-12.5962	154.826	412.777	143.028	491.932
	149.01	9.42634	154.013	352.055	142.958	404.155
	148.998	-5.64306	153.576	223.191	142.806	361.997
	148.806	8.03342	153.488	278.294	142.799	313.487
	148.796	5.96945	153.481	326.166	141.86	446.783
	148.544	-11.4657	153.173	313.671	141.65	312.779
	148.21	-32.972	152.69	221.21	141.224	545.468
	148.138	30.228	152.666	261.744	140.793	978.011
	148.068	-29.0217	152.594	253.142	139.878	399.339
	148.03	9.26937	152.379	389.783	139.853	306.322
	148.001	63.0971	152.379	349.092	139.575	337.889
	147.861	-9.65287	152.194	227.573	139.174	463.184
	147.61	3.22032	152.082	291.23	139.042	674.571
	147.378	-7.10291	151.528	317.443	139.04	333.366
	147.33	-34.3085	151.442	624.473	138.586	234.386
	146.734	7.56329	151.394	445.699	138.55	529.682
	146.611	2.03108	151.228	282.024	138.293	596.556
	146.492	15.3377	151.052	241.835	138.26	381.944
	146.477	29.6494	150.837	501.18	138.203	291.926
	146.04	0.801803	150.216	362.056	137.496	363.1
	145.819	14.6581	149.873	214.412	137.305	420.595
	145.748	-10.1226	149.859	584.139	137.074	662.064
	145.466	12.7239	149.844	289.881	136.953	816.573
	145.338	-4.05117	149.005	455.914	136.54	398.682
	144.577	-13.848	148.843	288.169	135.903	323.658
	143.722	-4.63248	148.411	255.809	135.798	587.378
	142.901	3.30084	148.323	375.975	135.791	272.752
	142.857	-28.9092	147.651	257.848	135.639	541.755
	142.804	-25.7119	147.556	293.919	135.301	421.107
	142.139	-12.3091	147.127	234.754	135.101	299.79
	141.771	1.18137	147.048	336.313	134.81	506.262
	141.741	-8.61766	146.959	483.306	134.808	295.474
	141.694	-6.37896	146.882	561.783	134.638	493.515
	141.616	18.9581	146.437	132.445	134.593	573.718
	141.274	-19.732	146.256	332.865	134.471	301.351
	141.235	17.2966	146.009	318.686	134.379	414.179
	141.174	15.3306	145.736	461.159	134.123	303.092
	140.576	34.6664	145.301	332.535	134.104	541.202
	139.917	28.3581	145.191	465.214	134.03	404.663
	139.601	14.7814	145.043	430.747	133.702	433.667
	139.301	-12.2995	144.654	483.655	132.953	455.973
	139.036	9.236	143.655	188.595	132.744	645.941
	138.843	-28.8962	143.521	321.555	132.681	369.508
	138.735	42.7403	143.491	288.612	132.606	479.437
	138.692	-27.1572	143.313	262.079	132.419	411.169
	138.559	19.3337	142.789	303.111	132.017	387.407
	138.077	-32.44	142.592	201.886	131.936	354.451
	138.07	-5.32435	142.372	313.451	131.642	597.186
	137.909	24.8522	141.317	327.865	131.463	264.175
	137.649	-30.1384	141.165	398.62	131.329	317.405
	137.48	-24.5029	140.939	456.832	131.047	417.58
	137.206	7.82846	140.839	169.072	130.867	369.774
	137.1	-0.997355	140.051	234.724	130.546	279.358
	136.876	-24.9889	139.614	301.517	130.536	402.19
	136.653	32.438	139.405	229.405	130.429	504.487
	136.636	15.1462	139.364	300.168	129.765	320.912
	136.429	-11.7741	139.342	375.449	129.735	470.452
	136.417	-33.5372	139.085	244.366	129.349	285.278
	136.107	-9.50522	138.859	563.531	129.299	665.7
	136.107	-30.5633	138.019	263.606	128.88	602.463
	135.826	-28.3047	137.791	336.435	128.82	515.533
	135.425	-10.194	137.738	548.542	128.028	326.613
	135.361	-20.7459	137.396	265.321	127.922	394.985
	135.125	-33.1878	136.987	325.806	127.711	406.801
	135	-19.0955	136.421	346.263	127.45	623.594
	134.831	-19.4755	136.29	455.406	127.225	407.891
	134.605	20.4834	136.268	436.328	127.126	443.986
	134.44	-19.6203	136.205	843.39	127.121	573.728
	134.386	19.7313	136.009	423.275	126.851	531.699
	134.102	-4.42643	135.99	298.966	126.291	503.566
	133.859	-16.0096	135.913	577.622	126.177	682.444
	133.693	16.9711	135.774	344.776	126.119	720.395
	133.413	2.14398	135.552	563.816	125.59	491.533
	133.215	-1.15919	135.09	532.612	125.578	199.323
	133.05	20.1257	135.077	555.975	125.391	417.3
	132.784	11.9325	134.976	509.935	125.357	465.949
	132.745	14.1176	134.965	301.881	125.323	611.9
	132.678	10.8456	134.629	253.853	125.281	489.023
	132.32	10.0821	134.303	347.252	125.132	563.68
	132.097	29.6914	134.28	406.257	125.029	624.611
	132.069	15.0662	134.27	238.906	124.915	604.612
	132.032	-5.52729	134.176	361.227	124.254	425.316
	131.698	-33.1409	133.934	237.298	123.845	671.555
	131.362	14.1772	133.662	434.912	123.511	453.206
	131.341	11.3825	133.577	266.576	123.481	886.692
	131.34	-17.7124	133.489	308.706	123.385	834.716
	131.324	51.2099	133.42	455.512	123.382	295.753
	131.176	36.3196	132.954	277.605	123.31	337.075
	131.087	19.813	132.687	290.122	122.729	452.102
	130.937	-21.1581	132.453	375.407	122.685	435.313
	130.881	7.7846	132.369	498.957	122.579	205.465
	130.372	-15.3486	131.964	360.36	122.483	601.03
	130.347	-19.4895	131.907	502.972	122.481	683.181
	130.247	-27.3009	131.829	277.495	122.16	319.004
	130.02	21.6367	131.781	394.953	122.153	555.356
	129.773	9.50012	131.521	285.679	121.849	399.33
	129.625	-7.63152	131.399	380.538	121.809	380.822
	129.398	-22.7934	131.26	366.493	121.564	442.387
	129.27	15.3825	131.148	388.332	121.412	786.575
	128.947	-3.31456	130.832	378.06	120.956	538.584
	128.898	-0.570474	130.807	285.174	120.829	735.765
	128.756	0.670838	130.795	342.018	120.74	819.473
	128.723	-24.2719	130.688	378.482	120.35	597.187
	128.445	28.7739	130.633	401.537	120.114	455.204
	128.194	-26.7311	129.846	397.43	120.055	352.742
	128.155	0.0846181	129.83	220.6	120.055	321.155
	127.957	-0.721295	129.597	333.144	119.935	329.786
	127.944	-20.0527	129.475	173.034	119.641	270.647
	127.85	-8.45619	129.001	318.26	119.504	564.027
	127.823	-11.1412	128.84	398.703	119.439	398.646
	127.679	1.83509	128.829	351.608	119.136	428.009
	127.642	13.6131	128.646	215.046	119.019	380.558
	127.572	-22.9864	128.034	295.675	118.923	439.03
	127.009	8.10817	127.839	388.594	118.477	685.743
	126.388	-14.6436	127.481	499.902	118.188	439.601
	124.913	-17.2083	127.071	411.381	117.906	411.693
	124.34	41.8977	126.545	407.485	117.838	416.803
	124.262	-10.4898	126.499	308.207	117.712	333.209
	123.557	-22.1536	126.196	548.226	117.703	494.653
	123.145	0.737477	125.886	126.415	117.431	424.613
	123.135	44.7619	125.801	365.885	117.008	480.905
	123.034	3.1466	125.579	343.317	116.937	588.382
	122.991	-10.2014	124.857	502.339	116.892	235.639
	122.956	63.1506	124.839	274.438	116.826	305.171
	122.616	7.49707	124.829	195.627	116.237	892.441
	122.46	34.3813	124.735	332.974	115.648	335.711
	121.999	2.96102	124.593	373.676	115.277	475.7
	121.915	-13.0104	124.459	373.842	115.007	311.903
	121.578	-26.3497	124.379	319.066	114.895	493.43
	121.536	-23.6715	124.159	245.663	114.809	379.057
	121.509	-22.1468	123.9	535.104	114.739	409.31
	120.398	6.76894	123.839	229.724	114.499	407.653
	120.382	-38.7851	123.505	408.11	114.486	369.276
	120.279	17.2713	123.241	311.192	114.477	492.064
	120.222	39.9216	122.888	251.545	114.417	627.856
	120.183	-4.99113	122.224	273.235	114.134	431.623
	120.15	-3.79897	122.222	251.99	114.036	535.217
	119.558	29.4094	122.178	266.04	113.564	307.243
	119.244	-13.2282	122.163	201.35	113.559	287.732
	119.054	-3.80755	122.066	279.571	113.236	803.492
	119.036	22.259	121.955	278.087	113.089	772.229
	119.033	23.3527	121.751	247.061	113.076	519.441
	119.023	-18.1018	121.409	394.671	113.06	414.006
	119	37.769	121.374	282.924	112.983	244.037
	118.629	-24.1427	121.222	233.968	112.96	179.536
	118.616	-25.4009	121.124	217.913	112.678	443.866
	118.37	-10.7341	121.11	329.442	112.594	618.504
	118.33	-32.516	120.774	210.256	112.554	583.745
	117.695	17.0477	120.742	319.718	112.531	381.283
	117.667	5.44857	120.541	273.05	112.413	481.779
	117.472	8.99247	120.521	395.135	112.382	485.007
	117.365	-5.317	120.261	163.812	112.082	723.809
	117.129	-26.5075	119.97	227.586	111.551	498.269
	117.055	27.6822	119.851	325.128	111.333	459.097
	116.86	12.1554	119.849	239.399	111.119	493.89
	116.61	25.4777	119.663	289.91	111.095	491.461
	116.48	-2.1976	119.65	338.079	110.805	490.662
	116.144	-13.5118	119.518	271.882	110.682	297.804
	116.034	-13.3895	119.513	335.11	110.614	668.505
	115.956	13.4667	119.195	373.121	110.535	359.953
	115.315	6.05903	119.106	375.779	110.232	731.321
	115.257	34.5418	118.764	699.459	109.872	444.54
	115.18	35.4534	118.576	487.39	109.715	451.749
	114.945	3.7903	118.044	342.905	109.591	531.925
	114.945	-1.81254	117.67	337.67	109.447	543.343
	114.564	-6.76005	117.058	255.31	109.301	463.428
	114.537	-25.27	117.049	229.227	108.453	434.125
	114.187	18.6422	116.82	270.897	108.27	397.123
	114.123	13.3323	116.373	300.795	107.929	355.648
	113.62	38.8133	116.355	536.127	107.83	593.839
	113.538	7.53836	116.327	348.396	106.754	270.518
	113.054	-6.03887	115.714	328.805	106.086	473.538
	112.784	-9.58881	115.704	423.087	106.037	457.601
	112.689	-18.0179	115.369	367.854	106.002	456.172
	112.688	-11.1343	115.026	326.642	105.584	335.98
	112.267	29.9055	114.951	340.118	105.542	383.729
	112.178	3.93728	114.79	412.955	105.345	414.133
	111.932	0.257235	114.634	394.892	105.317	765.186
	111.665	24.9303	114.524	475.95	104.497	469.164
	111.074	18.6886	114.029	351.322	104.48	318.555
	110.694	-17.1854	113.728	258.756	104.348	367.173
	110.674	-7.78164	113.457	244.839	104.088	294.263
	110.603	7.44734	113.243	313.281	103.928	290.518
	110.297	2.56809	113.17	525.869	103.825	290.848
	110.227	-0.729883	112.858	269.002	103.215	544.841
	109.956	1.53153	112.839	380.694	102.973	618.45
	109.902	24.9416	112.638	421.105	102.341	322.923
	109.639	23.9428	112.05	675.113	102.278	544.245
	109.533	16.0724	112.022	346.737	102.167	537.525
	109.502	43.7839	111.899	285.885	102.122	355.714
	109.342	-14.9136	111.868	171.898	102.117	489.693
	108.792	44.4839	111.857	346.031	102.082	292.688
	108.665	-0.446484	111.786	360.467	101.969	417.807
	108.508	12.0771	111.577	295.168	101.923	235.236
	108.468	45.0854	111.479	247.063	101.904	630.484
	108.369	14.3582	111.444	302.955	101.548	419.754
	108.012	7.75174	111.18	375.573	101.403	756.181
	107.873	10.2801	110.742	334.455	101.174	243.142
	107.861	16.5157	110.697	415.733	100.853	556.948
	107.853	20.9344	110.417	367.844	100.717	448.685
	107.427	12.7158	110.152	555.672	100.698	386.199
	107.102	-12.5125	109.606	341.401	100.319	424.174
	107.084	-57.599	109.368	473.038	99.9713	216.307
	106.882	36.3137	109.077	299.923	99.9489	292.024
	106.744	-4.69415	108.953	307.823	99.5064	370.853
	106.531	31.2611	108.836	196.022	99.4278	247.449
	106.188	38.3885	108.635	229.909	99.2978	359.61
	105.913	16.998	108.576	330.2	98.814	1021.75
	105.894	-10.4103	108.282	234.371	98.289	349.66
	105.853	-2.47352	108.16	344.453	97.979	409.819
	105.669	21.2652	108.008	368.492	97.9433	336.953
	105.604	-0.244465	107.758	404.474	97.7383	290.678
	105.183	14.3711	107.444	281.304	97.6593	461.514
	105.124	24.8718	107.418	206.936	97.5361	146.498
	105.041	8.29607	107.181	229.625	97.4397	441.019
	104.958	10.8506	107.156	183.506	97.4275	434.851
	104.634	12.1887	106.688	440.909	97.4018	336.037
	104.522	6.42196	106.587	629.276	97.2767	263.724
	104.52	9.01231	106.056	251.161	97.2741	403.183
	104.491	-20.8607	105.887	464.214	97.0345	579.755
	103.857	35.2847	105.013	223.7	96.9107	396.317
	103.55	1.08509	104.867	363.26	96.526	476.805
	103.431	32.9876	104.8	333.208	96.4265	610.41
	103.416	7.8606	104.691	283.512	95.7726	413.044
	103.329	16.0463	104.668	431.264	95.7155	392.556
	103.312	-0.854767	104.526	275.532	95.637	247.438
	103.283	33.9082	104.463	245.599	95.5411	477.843
	103.275	2.28459	104.455	279.416	95.5329	921.222
	103.204	25.6859	103.839	387.149	95.4256	256.905
	102.733	-12.6633	103.82	199.44	95.3374	661.352
	102.722	-15.6607	103.789	313.173	95.239	320.224
	102.584	19.3768	103.509	524.595	94.9991	376.777
	102.44	15.0419	103.202	334.221	94.8918	387.595
	102.437	-16.4221	102.286	450.554	94.4975	641.432
	102.311	-15.6508	101.967	412.312	94.42	604.899
	102.192	3.41193	101.918	555.868	94.2199	564.154
	102.128	-2.64985	101.539	225.427	93.7477	412.899
	102.037	-11.5892	101.294	362.58	93.2677	711.842
	101.602	10.3063	101.247	439.948	93.2164	1005.34
	101.028	17.8474	100.839	247.6	92.8911	417.128
	100.799	-7.96828	100.818	169.621	92.4165	392.032
	100.408	-15.4365	100.774	361.403	92.3015	397.047
	100.398	-1.73812	99.7794	296.904	91.6388	295.979
	100.341	58.1364	99.1915	322.291	91.6059	482.096
	100.314	-35.635	99.1475	488.413	91.456	542.664
	100.28	10.391	98.8715	744.496	90.8198	176.014
	100.025	-0.95496	98.7151	318.47	90.6956	845.19
	99.6813	-25.2377	98.6962	542.615	90.6873	726.628
	99.6118	-8.60072	98.5422	392.622	90.599	495.039
	99.3033	3.0107	98.2655	256.15	90.3745	586.871
	99.2986	7.85298	98.044	446.162	90.3171	187.833
	99.0296	15.8921	98.0106	386.309	90.3055	304.794
	98.8307	-18.6998	97.9629	153.508	90.0026	448.048
	98.3149	4.48853	97.6291	361.88	89.4974	340.365
	97.4177	8.63517	97.1121	390.5	89.4768	503.281
	97.3692	4.94224	96.7478	369.001	89.3722	583.853
	96.9331	-7.42856	96.6459	603.858	89.3466	534.621
	96.4637	-0.056762	96.5658	381.017	89.1434	233.407
	96.2275	-15.4085	96.4665	290.692	89.0593	732.746
	96.079	-4.19665	96.4334	550.791	88.9587	500.418
	96.0165	-0.204571	96.1263	353.322	88.8757	748.562
	96.0049	-29.961	95.9775	207.682	88.7216	508.408
	95.798	-35.7417	95.8433	183.209	88.6301	754.526
	95.7899	-26.0537	95.3199	424.236	88.3901	652.488
	95.6715	26.6101	94.74	420.118	88.2388	273.859
	95.6212	11.331	94.7385	278.409	88.0325	267.136
	95.5052	15.6939	94.3328	376.016	87.9956	422.464
	95.4499	29.0501	94.3237	462.057	87.8026	439.547
	95.3109	-25.2809	94.3155	281.993	87.7237	340.969
	95.1578	21.3763	93.7661	301.164	87.5143	415.938
	95.0593	18.6745	93.6377	300.971	87.4606	407.871
	95.0282	6.38825	93.4341	190.727	87.4433	250.078
	94.7856	11.582	93.1593	286.386	86.9826	259.972
	94.3643	-5.34199	92.9652	340.065	86.9774	149.155
	94.3292	-14.1814	92.741	399.445	86.7143	413.597
	94.1581	24.3563	92.7239	264.654	86.4842	175.761
	94.0456	47.2998	92.5696	421.436	86.1261	456.494
	93.6872	-9.31276	92.4608	267.696	86.008	393.671
	93.6165	-35.2656	92.1885	425.418	85.9392	647.354
	93.5138	38.8732	92.1414	277.758	85.7595	325.596
	93.4517	6.43501	92.0286	127.231	85.7218	841.278
	93.2337	-6.90374	91.6204	186.248	85.6859	182.684
	92.897	-25.5909	91.3744	284.748	85.6732	285.581
	92.8943	4.5466	91.3304	257.009	85.6559	376.624
	92.6105	53.7975	91.2826	349.408	85.6091	313.583
	92.5973	-3.83631	91.2424	410.692	85.4785	349.862
	92.5742	-8.52711	91.1584	299.661	85.3058	191.333
	92.3757	-21.0937	91.0228	202.879	85.231	651.385
	92.1807	31.6276	90.9049	280.85	85.1636	599.561
	92.1805	-62.2618	90.8637	406.925	85.0782	483.659
	92.0107	-37.524	90.7749	364.505	85.062	941.565
	91.7636	-5.07543	89.9416	363.107	85.0144	91.8675
	91.7567	7.37881	89.9093	323.207	84.6275	524.099
	91.7137	-11.6034	89.5934	396.28	84.524	798.712
	91.6596	-11.3876	89.4521	344.915	84.4397	246.144
	91.5721	9.10122	89.1958	255.17	84.4375	269.885
	91.506	39.5318	89.1554	290.841	84.404	205.126
	91.0043	-22.945	89.1468	445.19	84.4001	316.941
	90.9696	-15.51	89.0461	558.466	84.3279	301.908
	90.7673	32.9107	89.0344	93.5707	84.2226	674.115
	90.7656	27.8034	88.8863	490.492	83.4362	373.051
	90.6859	-26.0291	88.4918	221.928	83.3949	755.422
	90.6589	16.0395	88.0557	326.384	82.9269	239.916
	89.8356	-15.5722	87.7977	339.051	82.9263	641.09
	89.1281	-5.63326	87.3161	274.092	82.6914	310.977
	88.7009	11.5855	86.7574	334.139	82.6856	411.106
	88.0406	20.187	86.5759	273.513	82.1495	212.416
	87.2082	-23.5783	86.5126	221.962	81.9729	476.06
	87.1467	7.46526	86.2319	241.171	81.8023	685.97
	87.129	-13.4105	86.2091	256.423	81.7319	293.835
	87.1237	18.5854	86.0062	288.212	81.6731	398.503
	87.0733	-9.81104	85.847	590.173	81.6464	519.903
	86.3711	11.2305	85.6138	267.238	81.6067	733.601
	86.3092	-7.19514	85.2355	383.881	81.5711	322.457
	86.0512	-6.46987	85.2026	374.534	81.2746	440.131
	85.8551	15.2195	85.0166	483.813	81.0665	430.724
	85.2218	25.1762	84.9494	577.23	80.6912	429.114
	85.2187	35.5158	84.8743	161.019	80.5535	544.377
	85.1357	-28.7832	84.8226	406.447	80.2816	591.092
	84.8497	9.61771	84.6544	200.056	80.2688	559.087
	84.7328	27.8587	84.6542	292.716	80.0425	414
	84.5341	0.234829	84.6055	350.674	80.0282	331.257
	84.4508	-20.8878	84.2787	280.808	79.8613	789.812
	83.8901	6.41398	83.2307	349.967	79.785	264.316
	83.8464	8.98659	83.0548	286.315	79.7396	558.08
	83.8268	19.6132	82.7756	711.982	79.4925	335.077
	83.3335	-5.48079	82.6002	341.207	79.1459	258.953
	82.0806	-1.00145	82.5281	237.589	79.0589	221.505
	82.0679	-5.54131	82.4342	116.554	78.9345	429.539
	82.0274	17.4585	81.9058	442.237	78.8961	445.637
	82.0037	-35.1801	81.73	370.901	78.7318	491.567
	82.0029	-46.187	81.5924	283.204	78.6899	552.577
	81.715	-21.6879	81.5829	364.487	78.6715	498.825
	81.6646	-28.3193	81.4798	330.244	78.6443	679.602
	81.5757	6.38766	81.4762	450.263	78.5605	494.241
	81.5282	19.601	81.2862	192.29	78.5369	421.135
	81.0888	6.67395	81.1463	287.707	78.0802	411.145
	81.0777	1.04725	80.8322	665.217	78.0393	292.858
	81.0752	-23.7585	80.73	711.898	78.0343	432.821
	81.0616	18.3913	80.2042	413.831	77.9131	470.33
	81.0584	-24.2983	80.1414	528.502	77.588	631.197
	80.6653	-0.806506	80.0849	152.488	77.2694	389.837
	80.5292	3.00106	79.7155	285.847	77.149	561.889
	80.0963	-30.2516	78.9969	216.392	77.142	239.86
	79.898	6.0181	78.3439	218.397	77.1153	867.34
	79.7264	-10.9706	78.0301	362.597	76.9184	653.673
	79.5378	17.1381	77.9465	460.203	76.4756	338.82
	79.2925	-9.83543	77.7382	185.023	76.4479	390.596
	79.1796	27.3274	77.436	302.313	76.3017	358.086
	79.1548	51.8107	77.4183	278.7	75.8429	473.421
	78.8615	10.2315	77.2035	387.716	75.7959	689.283
	78.4167	-23.1112	77.0072	365.751	75.6223	358.817
	78.2962	41.6858	76.6233	138.337	75.1478	549.705
	77.3475	-10.2325	76.5749	319.464	75.0185	661.794
	77.3091	-29.8459	76.0748	200.097	74.9586	496.955
	77.1913	-25.3447	76.0398	323.48	74.9546	246.515
	77.1168	-17.9048	76.0324	345.784	74.8974	414.437
	77.0744	29.5931	75.9242	396.934	74.6019	314.373
	76.6586	32.1426	75.4755	336.693	74.5601	674.432
	76.4431	7.19396	74.8998	175.411	74.3232	568.187
	76.271	-6.91125	74.8914	275.795	74.2752	452.845
	76.2198	-18.0085	74.7966	177.328	74.2365	514.861
	75.9953	-10.9474	74.1804	260.005	74.111	514.241
	75.8514	0.724489	74.026	320.444	73.7827	555.143
	75.216	-18.5163	73.8718	285.048	73.4905	917.472
	75.1351	-6.10807	73.8665	219.886	73.3275	304.473
	74.9229	12.6508	73.7819	228.824	73.2425	517.812
	74.8594	-5.39009	73.709	317.539	73.1621	485.09
	74.0058	16.4712	73.3023	403.133	73.0294	309.4
	73.8931	0.0655632	73.1496	327.772	72.9098	748.448
	73.6699	-31.1133	73.0717	234.304	72.9087	502.203
	73.626	19.2548	73.0236	419.713	72.4703	524.9
	73.3524	49.7645	72.9742	287.471	72.4427	808.412
	73.2402	-6.21148	72.9019	373.895	72.2951	514.905
	73.0443	-24.3603	71.9177	435.397	72.1275	205.887
	72.9194	1.60696	71.7827	291.185	72.0256	677.581
	72.8345	-7.51402	71.4746	349.985	71.9435	1014.37
	72.7555	19.2867	71.1177	294.686	71.7664	638.642
	72.7404	32.8899	70.7355	212.93	71.5662	423.324
	72.6811	-9.97148	70.7065	424.251	71.4227	197.454
	72.4069	42.6081	70.3924	443.952	71.3619	249.34
	72.0531	6.5359	70.3033	446.2	71.1427	588.438
	71.9972	17.8334	70.0096	90.0102	70.9292	547.418
	71.8421	-33.2064	69.8204	189.742	70.9176	217.951
	71.6666	17.8314	69.5385	308.066	70.6181	323.82
	71.4638	21.4911	69.2925	295.234	70.4004	271.113
	70.7799	-6.41528	69.2798	328.863	69.9875	396.192
	70.7522	22.6125	68.7702	506.563	69.6517	604.501
	70.7357	18.817	68.7635	357.949	69.6149	692.501
	70.7171	22.5324	68.6822	350.645	69.5302	409.322
	69.9908	-14.6436	68.3081	214.98	69.4869	424.63
	69.983	-11.5451	67.9399	179.29	69.358	647.776
	69.8496	-21.2962	67.8281	162.905	68.7842	196.731
	69.1362	30.9655	67.769	319.841	68.6832	570.324
	69.0247	12.2634	67.658	185.867	68.5983	472.724
	67.8849	-9.38035	67.6001	380.069	68.4747	428.383
	67.7429	1.34467	67.364	297.095	68.0628	463.708
	67.4186	-33.3532	67.1528	234.425	67.9545	816.176
	67.1925	5.49327	67.0942	369.382	67.9185	397.68
	66.9834	-3.18979	66.8967	394.447	67.8551	504.77
	66.7839	8.29819	66.6028	390.907	67.7916	493.927
	66.7415	10.5102	66.4364	490.487	67.5993	545.835
	66.5931	31.8349	66.3486	498.586	67.4521	246
	66.4605	-6.98469	66.3311	301.818	67.1818	467.3
	66.3894	-7.35432	66.1171	173.177	67.1133	512.106
	66.2369	15.7866	65.7268	290.479	67.075	664.725
	65.9831	15.2068	65.5435	127.928	66.8995	489.308
	65.7389	8.48924	64.9097	184.522	66.7964	281.867
	65.4523	-11.4232	64.6508	311.698	66.1267	263.897
	65.3888	22.4442	64.4836	174.535	65.791	474.876
	65.1809	-20.6427	64.4644	369.747	65.4795	455.894
	65.0651	21.2605	64.4008	319.092	65.3194	413.653
	64.9667	20.5216	64.2745	546.013	65.2231	260.074
	64.5501	-17.8359	63.7932	370.194	65.1776	130.369
	64.0804	4.51323	63.7484	393.441	65.1762	485.416
	63.9865	-3.82673	63.4946	522.718	65.1182	558.587
	63.9532	-1.63081	63.4901	122.481	64.8856	281.724
	63.6044	-1.53579	63.327	247.441	64.5934	448.7
	63.5301	-48.0112	63.202	380.208	64.5018	704.716
	63.056	-24.3821	63.1451	298.031	64.3782	460.587
	62.5603	13.6063	62.7722	417.959	64.2663	613.928
	62.4048	-25.2832	62.7636	339.513	64.0273	508.572
	62.3818	-5.0264	62.7384	257.051	63.9256	375.285
	62.1153	1.49916	62.0696	278.422	63.1382	879.12
	62.1131	11.7712	62.0269	356.795	62.516	444.258
	61.772	-16.9103	61.3341	280.269	62.268	486.843
	61.6256	-6.20732	60.9887	301.983	62.1788	436.902
	61.5035	19.4494	60.735	519.923	62.1743	632.751
	61.4873	62.6443	60.713	365.771	61.906	297.787
	61.279	40.753	60.6022	377.217	61.8965	426.611
	61.242	25.9474	59.9136	411.641	61.7694	227.641
	60.8415	-2.37753	59.9132	394.04	61.5779	488.079
	60.5194	0.966238	59.504	336.507	61.3201	524.807
	60.3032	-2.57021	59.4617	396.924	61.2535	451.421
	60.0455	-33.5529	59.2648	210.346	61.1562	546.204
	59.8994	20.8537	59.2069	227.121	60.9366	515.385
	59.3753	9.92609	59.0992	230.302	60.8201	795.911
	59.1355	-15.1395	58.8152	367.146	60.5744	621.923
	59.0085	26.2858	58.3916	191.152	60.5474	355.022
	58.9288	-14.899	57.9284	303.899	60.0796	221.316
	58.3393	-35.8459	57.8954	356.492	59.5411	532.175
	58.2336	57.1015	57.4492	228.978	59.4129	406.923
	58.2158	-10.0355	57.3782	188.675	58.8244	555.745
	58.1097	-0.256344	57.1947	473.726	58.336	318.365
	58.0179	-24.3352	56.8914	282.55	58.336	292.379
	57.7247	27.1524	56.6478	232.882	58.1648	421.593
	57.3824	-0.841015	56.6231	483.87	57.6554	132.885
	57.2927	-36.6765	56.4147	335.408	57.3028	182.955
	57.2637	-30.359	56.2628	720.827	57.2828	449.228
	57.1231	-21.8274	56.0544	377.772	57.0836	316.07
	56.8266	-11.9527	56.0165	306.172	57.0121	572.075
	56.8149	51.6524	55.9983	251.537	56.6769	514.169
	56.7784	-20.8102	55.8851	161.166	56.5939	646.544
	56.6456	6.95262	55.7262	472.27	56.5877	726.864
	56.5905	6.08716	55.207	312.878	56.219	499.168
	56.3374	-51.273	55.0071	314.284	56.0853	342.784
	56.2054	10.4178	54.8331	192.947	55.9076	303.515
	56.1912	12.7164	54.4017	358.448	55.8753	304.617
	56.1519	-25.8383	54.3725	344.856	54.9883	129.102
	56.0782	7.41007	54.1943	197.387	54.9315	535.415
	55.881	23.2128	54.0196	170.041	54.4515	517.375
	55.8617	-43.5204	53.9687	351.123	54.419	502.473
	55.3927	8.57146	53.7656	411.215	53.5577	523.335
	55.1151	-2.98735	53.6895	247.934	53.5379	382.86
	55.0829	21.8484	53.5818	426.088	53.4084	538.155
	55.0762	5.26656	53.2602	299.36	53.3987	577.192
	54.1448	3.25117	53.1258	261.242	53.2686	291.366
	54.1349	-12.408	53.0726	227.451	53.0908	747.314
	53.9045	-21.9278	52.9276	433.815	53.0123	306.902
	53.1925	-17.573	52.8668	290.397	52.9814	494.992
	53.1268	-16.3143	52.8145	382.788	52.9144	771.868
	52.7695	-19.7463	52.4561	520.762	52.727	525.774
	52.4417	-3.8505	52.4197	370.895	52.6387	402.397
	52.1893	49.2575	52.3969	560.149	52.6166	589.529
	51.4589	-14.8009	52.1832	181.943	52.4069	413.949
	51.4266	-2.05404	52.1796	105.04	52.3735	819.179
	51.3115	-8.76947	51.6249	315.997	52.3117	397.238
	51.262	-1.72477	51.45	308.44	52.0624	321.288
	51.1974	-14.7927	51.427	195.125	51.8847	485.448
	51.0803	26.0208	51.4106	372.027	51.5564	274.299
	51.0708	6.03378	51.2901	448.623	49.9144	417.299
	50.8618	29.6492	51.1235	481.63	49.8956	318.082
	50.5195	-22.1551	50.8683	332.765	49.6993	288.361
	50.4911	5.69877	50.7232	405.034	49.6705	490.182
	50.476	-6.81815	50.442	117.099	49.5092	405.369
	50.4602	-17.6754	50.3447	533.54	49.3585	501.325
	50.2084	16.9607	50.2574	274.664	48.8433	265.212
	49.9466	-35.1464	50.0262	235.101	48.3918	792.333
	49.747	-34.7562	49.9147	463.082	48.0201	498.143
	49.6248	37.5156	49.9027	323.454	47.9679	283.919
	49.5494	47.8583	49.7864	211.861	47.7378	563.077
	49.2788	16.1526	49.7643	259.156	47.5299	536.988
	48.913	0.273587	49.7355	103.522	47.2629	331.755
	48.696	-13.163	49.645	436.043	47.122	305.985
	48.6226	-7.10491	48.6981	527.872	46.8382	541.545
	48.5035	27.7017	48.4037	311.453	46.7158	569.235
	48.4972	61.5181	48.2853	273.693	46.5989	400.442
	48.1084	-28.9836	48.2437	362.069	46.5221	397.044
	47.6885	19.8027	48.219	200.022	46.403	849.277
	47.6371	35.2727	48.0999	470.26	46.0744	731.231
	47.4297	-0.0908451	48.0358	262.855	45.8497	370.557
	46.9265	20.102	47.946	286.212	45.659	216.001
	46.7385	-21.3098	47.7056	281.081	44.7346	490.834
	46.7363	20.3556	47.6437	152.836	44.696	445.62
	46.3069	-13.5034	47.2594	219.358	44.5627	346.512
	46.2283	4.4078	47.2435	316.247	44.3116	73.3157
	45.8764	16.9776	46.9542	120.915	43.9578	236.082
	45.7438	-18.9096	46.8279	188.845	43.8955	381.806
	45.6752	-13.3611	46.7112	467.556	43.8757	806.39
	45.4038	21.3809	46.3113	214.892	43.8177	336.715
	45.3798	19.4433	45.7486	139.152	43.4145	483.446
	45.0103	9.38759	45.7075	237.294	43.0594	288.734
	44.973	-18.1926	45.3807	242.603	42.9116	478.501
	44.6059	26.2976	45.3148	328.288	42.5459	528.72
	44.308	-25.3851	44.9886	436.504	42.4719	214.249
	44.1748	28.4687	44.8965	338.266	42.407	531.984
	44.0794	20.3355	44.7655	421.044	42.3534	313.146
	43.9686	-9.0132	44.3989	269.378	42.049	526.57
	43.9372	27.9543	44.3283	310.009	42.0441	642.118
	43.7725	5.34456	44.3223	192.048	42.0372	469.034
	43.662	-49.648	44.3066	390.393	41.9909	553.787
	43.1354	12.0103	44.2253	366.166	41.7264	369.355
	42.8702	28.5901	44.1931	476.957	41.7086	479.965
	42.7332	25.2033	44.1771	254.87	41.3885	396.565
	42.7154	21.2471	43.7759	400.222	41.296	337.238
	42.632	30.8742	43.6146	248.235	40.9923	314.554
	42.4508	50.2407	43.1373	296.927	40.9231	342.249
	41.9635	6.62421	42.6295	321.901	40.3663	164.571
	41.9466	-41.6185	42.4104	273.509	40.3415	631.149
	41.7484	-9.36279	42.2172	325.459	40.2792	332.323
	41.6425	6.16129	41.9988	209.456	40.2157	751.706
	41.4343	-9.39452	41.8617	394.968	40.1857	508.148
	41.2683	35.0885	41.7157	252.692	40.1834	309.333
	40.9072	-29.7994	41.6481	292.782	40.031	211.45
	40.6319	1.47828	41.1929	314.467	39.9869	505.797
	40.5459	3.92325	41.1511	317.477	39.8941	502.947
	40.4164	22.1836	40.8715	298.556	39.6377	276.289
	39.7254	-12.6558	40.7066	304.01	39.5685	185.963
	39.3714	54.0893	40.6801	340.669	39.0521	193.264
	39.0528	-17.3313	40.3965	396.945	39.0435	475.031
	39.0398	-20.4141	40.2896	403.766	38.8929	373.957
	38.9805	29.3249	40.242	419.275	38.8818	556.56
	38.8843	16.6249	40.1812	319.474	38.8733	498.083
	38.8419	-2.04156	40.0334	407.991	38.6456	316.517
	38.5731	27.2099	40.0022	508.165	38.3006	408.086
	38.5406	15.7191	39.7295	156.888	38.2456	620.456
	38.4787	-1.55892	39.6817	442.934	38.023	371.156
	38.2707	-10.6136	39.4736	181.286	37.819	455.622
	38.1198	-28.1737	39.437	303.246	37.7329	480.438
	37.9511	20.3699	39.3871	502.026	37.5953	271.067
	37.8043	18.2304	39.1825	312.45	37.5013	337.026
	37.5676	-19.1205	39.1635	319.427	37.3063	425.618
	37.4011	-40.801	39.0084	294.153	36.9104	225.887
	37.3895	1.5476	38.9389	297.435	36.893	399.147
	37.3766	-51.7526	38.8642	201.768	36.4849	591.605
	37.1755	-29.6529	38.7846	268.067	36.2322	234.513
	36.7342	-29.396	38.6871	513.041	35.8138	277.618
	36.3865	37.9603	38.535	257.916	35.7933	317.127
	36.1663	-13.4461	38.4708	224.697	35.708	428.138
	36.0318	2.83726	38.4703	275.453	35.5718	591.572
	35.856	-24.9619	38.2345	295.543	34.9962	464.991
	35.8193	2.624	37.6208	349.5	34.653	223.882
	35.723	-31.7329	37.5698	234.779	34.3873	291.369
	35.3481	6.84891	37.5523	503.156	34.1694	252.562
	34.9047	52.7716	37.3733	342.806	33.9588	526.483
	34.7001	-0.0149419	37.2467	265.316	33.8352	375.434
	34.662	21.6025	36.6146	338.276	33.8242	479.588
	34.6111	-24.38	36.581	332.205	33.7179	370.623
	34.5276	8.95691	36.4744	444.486	33.5008	230.598
	34.2101	-15.5765	36.3178	232.019	33.4207	570.189
	34.1486	34.3941	35.896	472.363	33.1422	436.835
	34.0565	13.4366	35.7882	484.822	32.9402	245.076
	33.7295	-4.0909	35.5408	489.519	32.8659	207.054
	33.6103	-15.0632	35.5356	496.896	32.7263	387.347
	33.4191	-26.6459	35.2724	349.708	32.57	257.234
	33.3622	-43.4298	35.2143	282.965	32.5073	380.815
	33.2765	4.54518	35.1316	382.389	32.3802	536.926
	33.2439	33.4921	34.5716	304.944	32.1835	315.151
	33.1391	26.7448	34.4743	467.398	32.105	494.175
	32.6088	-15.297	33.8448	490.587	31.8586	515.387
	32.5129	47.683	33.7781	249.338	31.5671	297.326
	32.3135	4.379	33.7298	254.283	31.2063	421.963
	32.2542	-13.5433	33.5706	320.516	31.1913	374.594
	32.0809	-3.23961	33.4235	211.867	30.6838	527.408
	31.888	4.88006	33.3898	399.083	30.6393	192.62
	31.0906	23.5629	33.3469	407.177	30.4887	515.955
	30.858	2.07142	33.2022	355.479	30.3052	218.149
	30.7479	-57.2373	33.1891	244.788	29.6518	426.617
	30.195	-17.9633	32.9104	373.645	29.5744	317.795
	30.1669	18.0964	32.8734	462.729	29.4446	324.375
	30.0374	0.523889	32.8483	322.132	29.2776	362.891
	29.9941	-22.9157	32.7012	212.801	29.2118	305.042
	29.6471	12.824	32.487	418.632	29.1683	319.628
	29.4079	-22.7192	32.2611	342.189	29.1626	324.377
	29.2453	17.212	32.2321	225.643	29.1379	329.092
	29.1639	-10.4921	32.1958	357.455	28.9183	360.838
	28.8767	21.1839	32.1404	348.223	28.4644	207.781
	28.6255	-10.4674	32.111	274.583	28.4631	725.817
	28.4439	-3.69198	32.0534	351.237	28.3242	368.196
	28.3834	-3.72594	31.7139	244.369	28.3069	665.061
	28.3536	10.1675	31.5589	307.202	28.0517	393.852
	28.1528	12.2963	31.5137	240.306	28.012	370.543
	27.8774	17.7301	31.3338	305.119	28.0091	353.993
	27.8473	26.3129	31.169	522.692	27.8189	394.241
	27.789	43.3283	30.97	247.775	27.558	905.999
	27.5514	19.583	30.7426	280.235	27.5118	298.49
	27.3177	6.15851	30.4758	249.419	27.2945	178.095
	27.2225	9.42114	30.2942	193.172	26.9028	416.047
	27.1091	8.26659	30.2671	349.531	26.7482	401.044
	27.0032	-19.9568	30.2193	339.5	26.4557	297.529
	26.8945	21.3295	30.1558	240.42	26.3816	465.868
	26.7878	15.9854	29.8628	322.202	26.3572	312.782
	26.4723	-2.15298	29.8354	252.568	26.196	408.188
	26.3715	36.7853	29.3972	377.265	26.1191	507.322
	26.1891	14.6438	29.348	254.781	25.89	379.929
	26.0151	32.2809	29.1162	320.075	25.7818	238.746
	25.9308	-23.6766	29.0092	321.578	25.6036	679.276
	25.6248	4.30626	28.9067	277.481	25.5496	417.262
	25.5004	-0.389474	28.5429	281.829	25.2225	324.925
	25.3504	8.32414	28.3745	438.337	25.0134	313.355
	25.1383	14.3742	28.3467	164.324	24.9008	331.484
	24.7945	27.7032	28.2828	358.366	24.494	304.691
	24.6429	-36.5098	27.502	110.114	23.3948	492.783
	24.5007	18.9359	27.0093	392.471	23.3377	139.05
	24.4864	-11.924	26.8249	372.919	23.0387	97.3413
	24.0308	15.1488	26.6886	179.255	22.7518	383.273
	23.7334	25.9509	26.5676	252.04	22.7283	685.385
	23.2942	32.5978	26.451	348.411	22.7283	259.271
	23.1494	-46.5997	26.432	374.506	22.5672	380.877
	23.0355	-15.8674	26.2907	313.344	22.4446	222.596
	22.9401	-11.2948	26.2001	438.995	22.0057	405.139
	22.5901	17.8812	26.1698	151.056	21.9562	463.222
	22.5165	12.8562	25.9969	207.862	21.7306	285.635
	22.4403	-0.658354	25.9841	265.352	21.5077	621.719
	22.2016	34.0898	25.9588	195.332	21.4661	701.799
	22.1187	-39.4912	25.9392	266.931	21.4276	637.49
	22.118	32.2725	25.7777	202.457	21.3515	206.483
	21.8998	41.5218	25.7608	303.386	21.1604	671.754
	21.4275	-5.88394	25.7541	595.191	21.0404	569.964
	21.302	20.0281	25.7466	417.484	20.5265	532.825
	20.7435	-2.82376	25.6209	214.386	20.3841	423.8
	20.7394	-8.17963	25.5161	319.505	20.356	398.081
	20.6692	23.9127	25.4925	334.693	20.1633	515.014
	20.6597	9.37317	25.4764	346.847	19.7068	392.578
	20.4969	8.82388	25.3882	263.967	19.1311	490.282
	20.23	9.86424	25.2722	391.627	18.8907	473.81
	20.0565	14.2658	24.6636	270.291	18.8438	436.461
	19.1298	15.7492	24.3141	280.287	18.7338	759.805
	19.0614	19.2011	24.2057	434.552	18.7116	293.018
	19.0025	13.9559	24.1184	379.807	18.7085	515.261
	18.913	4.37017	23.9476	366.645	18.6288	262.477
	18.8987	-3.22285	23.7126	180.475	18.3585	176.21
	18.8935	-24.2438	23.645	237.899	18.3489	308.987
	18.549	-10.8143	23.5039	195.298	17.9704	687.327
	18.427	-0.652054	23.4965	401.578	17.9433	426.206
	18.3875	-10.925	23.3259	369.356	17.6755	975.831
	18.0149	8.26726	23.1764	434.532	17.448	858.373
	17.7155	2.4193	22.7235	195.121	17.3895	214.161
	17.5477	-2.96498	22.6136	312.653	17.3646	352.943
	17.5293	-6.66879	22.3275	322.617	17.363	296.355
	17.2225	-24.2141	22.1068	261.361	17.3403	307.305
	16.8902	-29.5865	21.6607	363.215	17.3259	663.612
	16.5944	30.4989	21.6423	304.24	16.8546	697.558
	16.5918	24.3815	21.368	246.891	16.789	599.335
	16.5877	-2.45115	21.2959	237.123	16.686	506.769
	16.4389	21.728	21.2207	323.059	16.3722	203.9
	16.292	-2.95975	20.9321	153.296	16.3557	534.695
	16.2369	-7.02002	20.7821	250.546	16.108	701.552
	16.2128	4.02027	20.7469	344.977	15.793	377.951
	16.156	33.7475	20.574	285.522	15.5022	614.686
	15.8043	22.2083	19.8559	113.831	15.4099	828.664
	15.6464	5.75696	19.7769	267.375	15.4087	525.667
	15.3849	21.9322	19.7456	354.04	15.395	311
	15.312	-50.1057	19.3689	605.389	15.3054	574.56
	15.241	11.3445	19.1514	398.209	15.2957	260.35
	15.0641	-18.3642	19.1298	318.092	15.0832	249.44
	14.6766	12.0567	19.122	701.783	14.2396	351.916
	14.3439	-18.353	18.7793	307.207	14.0577	264.068
	13.674	18.4618	18.5845	327.77	13.9107	622.149
	13.5496	7.72138	18.4918	271.251	13.8971	589.641
	13.4645	3.93526	18.4432	387.358	13.7987	215.564
	13.3113	-9.68388	18.4296	186.093	13.271	416.305
	13.2537	39.6569	18.428	193.458	12.7872	182.373
	13.0441	5.37434	18.4012	361.496	12.6442	297.853
	12.9639	-23.5697	18.0256	311.397	12.6115	303.863
	12.8354	-29.132	18.0206	536.831	12.3603	419.549
	12.5896	6.52227	17.8671	517.375	12.193	523.405
	12.1431	-5.84098	17.0932	369.924	11.8199	850.816
	12.0651	-8.87512	16.6476	325.231	11.7699	598.84
	11.244	8.0305	16.1313	259.782	11.6222	193.829
	10.9552	22.2772	16.1152	347.735	11.554	316.827
	10.8626	-10.0429	15.8918	352.293	11.4171	630.773
	10.8413	13.2108	15.844	377.326	11.293	485.928
	10.7662	35.5448	15.7468	640.996	10.8223	274.427
	10.7092	2.53734	15.6762	534.031	10.4388	525.672
	10.6192	-30.3237	15.5969	333.701	10.2905	328.263
	10.3324	4.23406	15.2808	388.297	10.1297	412.362
	10.2821	-18.315	15.2348	301.318	10.1173	571.566
	9.95717	16.5707	15.087	203.667	9.99076	594.937
	9.91732	-35.4278	15.027	437.022	9.3646	410.387
	9.88469	29.1891	14.9872	319.18	9.32706	562.615
	9.68424	-3.39643	14.7316	357.034	9.29747	228.453
	9.45722	0.330006	14.6587	316.534	9.18682	674.712
	9.17775	31.4285	14.5026	334.064	9.08575	108.371
	8.85472	43.128	14.387	232.492	8.90585	280.72
	8.8037	0.571711	14.3579	308.41	8.88406	451.17
	8.7939	23.9388	14.0956	295.35	8.76019	305.03
	8.6823	-8.09254	13.4024	337.396	7.63684	414.685
	8.15714	-2.91207	13.1688	459.483	7.56783	357.846
	7.92715	18.857	12.7612	263.122	7.10794	178.779
	7.37262	-10.2038	12.7273	417.127	6.98605	518.408
	7.22584	36.3546	12.5326	411.942	6.31607	737.107
	7.11079	-11.9914	12.1847	219.817	5.11708	421.702
	6.51583	-9.40183	12.1785	436.633	5.06937	387.435
	6.40305	-32.7071	11.9765	163.104	4.77033	460.786
	6.3266	-4.23435	11.6796	354.93	4.42821	378.287
	6.26175	1.87232	11.6181	321.865	3.98898	94.2267
	6.11201	14.4822	11.4021	305.839	3.84032	397.563
	5.85279	38.2795	10.506	205.478	3.6812	336.166
	5.57928	18.6089	10.3194	385.953	3.16334	283.678
	5.33126	37.4211	10.277	261.353	2.94195	331.922
	5.05122	19.0436	10.2343	197.322	2.77233	503.616
	4.77724	30.5567	9.90481	313.029	2.65578	241.274
	4.72615	-42.4177	9.7164	222.155	2.55257	493.963
	4.63923	10.6211	9.6893	429.048	1.79797	203.723
	4.40326	12.8678	9.59272	131.83	1.76609	490.542
	4.26331	-12.2952	9.49306	206.186	1.42299	225.254
	3.28298	-11.1231	9.10445	156.111	1.29019	440.121
	2.15331	-16.105	9.07128	352.325	1.17374	212.748
	1.99088	27.7179	8.41179	268.973	0.805762	481.817
	1.56556	-5.18855	8.39138	337.424	0.682562	438.39
	1.53185	33.1688	8.26454	392.187	0.212433	364.677
	1.37331	42.0913	8.19824	288.155	0.193048	442.969
	0.937979	35.4261	8.00909	216.237	-0.00927	469.575
	0.83411	48.0585	7.5874	342.96	-0.525907	394.419
	0.0131915	-23.6469	7.41991	289.025	-0.753356	478.929
	0.0120079	19.2416	7.00089	272.538	-1.03201	315.443
	-0.297905	61.8818	6.8203	463.978	-1.08879	356.781
	-0.547939	31.9556	6.61768	307.702	-1.09543	497.097
	-1.20117	-39.1455	6.34546	534.79	-1.11687	610.369
	-1.77647	-5.71797	6.21475	345.893	-1.3347	747.562
	-2.19445	-4.99257	5.98356	156.752	-1.48436	520.187
	-2.2077	-31.3967	5.95697	375.802	-1.66752	395.87
	-2.44086	16.5728	5.67942	250.95	-1.7668	555.613
	-2.80322	-43.5225	5.50287	187.38	-1.97623	690.8
	-2.9339	16.4204	5.03951	172.352	-2.71928	817.154
	-3.89097	-38.0777	4.77234	209.444	-2.78996	329.614
	-5.38692	13.2808	4.26081	329.607	-3.2161	579.447
	-5.62706	-5.14259	4.11484	301.04	-3.57558	555.829
	-6.32388	-12.9969	3.88205	486.918	-3.98431	193.895
	-7.23029	24.6676	3.86426	649.449	-4.08403	234.805
	-7.84779	-39.2125	3.76679	336.745	-4.92989	387.625
	-8.41574	-1.49134	3.38132	289.406	-5.95788	503.399
	-8.87167	42.5769	3.01779	316.759	-6.03184	393.977
	-8.99553	8.54809	2.56584	360.088	-6.81907	505.778
	-9.42179	-50.1977	2.23725	319.948	-7.03519	553.831
	-9.88936	23.9792	2.17606	266.072	-7.44057	309.165
	-11.3163	24.2212	2.06529	190.912	-7.51288	294.236
	-11.9587	17.768	1.67192	349.484	-7.78341	457.775
	-14.7714	-1.67048	1.5375	298.422	-7.94645	214.089
	-16.1985	9.42078	0.76907	208.486	-9.04749	509.962
	-16.9029	10.1579	0.620059	326.351	-9.18595	401.16
	-17.1567	-6.3468	-0.699585	318.008	-9.9422	411.898
	-19.705	-7.73496	-1.3042	403.278	-10.3898	612.796
	-19.8312	-8.56006	-1.62636	293.628	-10.6605	339.339
	-20.3161	3.36792	-2.52269	422.543	-10.7158	306.165
	-20.5597	28.367	-2.99957	210.28	-10.7355	458.915
	-21.4055	-45.1467	-3.04544	380.444	-11.2045	220.43
	-21.711	-35.0851	-3.20703	420.637	-11.7453	504.687
	-22.4514	10.4228	-4.40617	240.697	-12.5202	624.129
	-22.7188	-3.83248	-4.61167	161.7	-12.5448	280.467
	-23.8136	-2.22297	-4.90252	191.627	-12.5881	162.859
	-29.4954	-4.00963	-5.63178	342.155	-13.1897	302.231
	-29.9232	5.71347	-5.79952	160.727	-13.6946	408.739
	-30.0796	20.2675	-6.29775	178.545	-14.26	114.713
	-33.8567	-14.8596	-6.32158	310.65	-15.0464	386.262
			-6.87214	325.459	-15.0564	371.372
			-6.95113	230.182	-15.1178	541.661
			-7.97409	355.514	-15.5357	516.172
			-8.44133	239.787	-16.397	308.089
			-8.8102	178.308	-17.2706	321.177
			-12.0102	239.456	-17.3539	184.589
			-12.8355	343.434	-18.9432	571.163
			-14.0869	146.562	-18.9762	210.425
			-14.4919	231.908	-19.2362	340.865
			-14.9392	467.549	-23.8339	600.033
			-15.0266	160.091	-24.0689	430.138
			-15.0906	251.048	-25.495	178.379
			-16.6486	597.107	-29.1014	421.698
			-16.9313	255.731	-31.3035	403.018
			-20.1406	202.566	-33.5985	351.782
			-20.2873	339.851	-41.6101	474.752
			-20.4481	367.384
			-21.6084	357.185
			-24.1826	558.373
			-27.2359	420.463
			-28.1328	271.45
			-34.849	256.596
			-45.1065	485.461

## Sheet: Donor 2
	FMO	FMO	CTRL	CTRL	TNF	TNF
	CD31	pNFkB	CD31	pNFkB	CD31	pNFkB
	292.695	25.4033	283.726	555.695	299.215	1025
	290.103	-2.68684	273.355	581.229	247.588	758.368
	261.178	41.8032	247.358	334.853	242.557	607.107
	253.853	-3.88617	221.332	455.945	236.39	631.722
	252.714	36.1176	221.058	447.967	234.862	501.7
	237.757	16.4438	218.476	317.394	230.604	553.308
	237.391	22.8203	212.429	469.572	226.06	567.921
	233.701	0.303817	210.781	643.755	222.918	307.523
	222.629	-5.31989	207.661	491.228	220.154	746.987
	221.911	4.99799	206.742	536.091	214.772	549.296
	218.563	-13.2701	204.443	476.692	213.881	389.845
	214.527	-21.0498	195.518	296.378	212.977	1081.21
	211.849	1.31671	190.296	276.045	210.625	800.439
	206.98	18.3364	189.088	506.245	207.771	687.919
	206.514	-10.509	185.114	417.241	206.278	1082.88
	204.841	10.7362	182.668	447.527	203.649	766.163
	204.406	8.699	180.513	594.925	203.589	889.405
	204.346	-2.79344	177.125	369.524	197.975	707.274
	202.338	27.5336	175.826	390.61	197.494	398.826
	198.776	-15.8439	173.796	368.227	196.701	505.531
	198.744	14.552	172.714	439.496	192.578	695.072
	198.189	-27.5986	171.12	310.641	192.55	593.995
	196.31	-41.5901	171.071	383.673	189.814	782.171
	195.188	-4.62317	168.902	504.114	189.691	711.714
	191.653	-17.0078	167.362	668.632	189.599	385.477
	190.436	-31.1973	166.958	363.752	189.127	691.818
	189.017	4.07014	166.395	414.127	188.92	704.93
	188.904	14.6715	165.77	582.366	188.504	471.417
	188.33	-14.4532	164.643	592.041	187.426	497.677
	188.149	2.638	164.31	497.533	187.422	571.636
	187.588	-30.9283	163.818	455.012	186.174	607.277
	187.099	11.8622	162.904	248.271	186.074	717.324
	186.061	37.6692	161.721	473.784	183.588	739.216
	184.894	-19.5508	160.333	366.865	183.4	643.965
	184.361	22.373	157.57	406.613	182.676	677.541
	184.127	6.628	156.089	380.005	182.641	482.618
	182.726	-29.4771	155.451	594.176	181.366	589.448
	181.8	-47.1416	155.069	550.152	180.447	713.648
	181.672	-18.7697	151.752	567.232	180.151	559.562
	181.199	21.1593	150.851	376.527	178.137	519.189
	181.132	1.71694	150.703	340.663	175.839	732.082
	181.003	9.89349	149.947	700.863	175.631	555.04
	180.795	0.0865452	149.354	661.711	175.581	741.911
	180.68	26.0357	148.182	415.616	175.094	355.275
	179.226	19.6385	147.388	491.839	173.509	505.346
	178.01	-0.702827	147.216	468.169	171.727	758.837
	177.679	4.06297	146.699	275.166	169.724	610.086
	177.512	-25.4073	145.887	528.316	167.664	864.387
	177.302	25.9536	145.863	322.099	167.453	729.53
	176.995	4.1532	145.747	382.575	166.488	685.687
	174.738	32.8777	143.66	397.58	165.669	605.285
	174.351	8.43459	141.812	533.385	165.042	521.596
	173.948	0.975129	141.775	357.633	164.968	501.188
	173.627	-2.62309	141.313	372.667	164.638	635.591
	173.383	27.5289	140.083	438.925	163.74	550.238
	173.025	5.76265	139.013	444.488	162.987	603.409
	172.051	35.1128	138.065	486.567	161.61	897.038
	171.975	31.0238	137.621	540.455	161.263	742.895
	170.436	0.938718	136.714	524.781	161.192	836.106
	169.821	-14.4314	135.903	427.18	161.159	794.792
	169.184	-2.24714	135.739	413.759	160.291	684.435
	169.118	14.2636	133.687	364.392	160.041	640.079
	169.115	10.1059	132.47	544.159	159.047	625.96
	169.057	20.5549	132.466	372.651	158.089	1331.4
	168.918	5.64649	131.013	379.387	157.893	555.44
	165.739	16.0512	130.531	660.344	157.498	624.224
	165.539	-1.57965	130.366	516.895	156.472	676.568
	165.129	-1.30934	130.267	329.888	156.203	374.136
	164.821	25.0033	129.802	554.347	156.199	558.227
	164.656	9.19555	129.757	456.115	155.583	746.036
	164.016	10.2839	129.257	505.191	154.775	1103.26
	163.281	32.6301	129.257	385.684	154.688	699.98
	162.595	21.6737	128.585	516.733	154.532	499.646
	162.278	-10.8118	128.5	548.361	154.432	919.737
	161.633	36.188	128.405	279.843	153.475	608.07
	160.804	26.9311	128.346	702.288	153.435	735.203
	159.911	14.2824	127.977	464.148	153.386	962.111
	159.767	-12.6542	127.738	508.399	152.832	410.9
	159.664	23.8677	127.576	561.555	152.31	533.408
	159.606	9.90013	127.336	765.511	151.933	536.683
	159.286	2.42199	126.282	402.472	150.986	724.786
	158.608	-37.0187	125.275	332.959	150.62	499.903
	158.29	-30.4109	124.655	544.052	150.557	508.473
	158.135	-3.08344	124.558	612.218	149.774	727.722
	158.053	-2.11589	124.234	629.855	149.133	528.771
	158.005	15.0959	124.219	563.37	148.973	1024.09
	157.878	1.92937	124.056	381.263	148.631	722.325
	156.38	-15.5192	123.468	688.548	147.943	580.836
	155.989	-19.4072	123.327	338.501	147.708	539.845
	155.968	-6.79756	123.206	308.683	147.12	576.913
	154.944	38.5141	123.141	743.124	146.1	701.009
	154.675	24.4132	122.014	503.613	145.002	618.521
	154.592	-5.89993	121.926	447.988	144.885	905.725
	152.902	16.2003	121.3	281.411	143.374	713.607
	152.565	48.8012	120.776	356.036	143.338	749.838
	151.833	20.7286	119.608	476.392	143.202	714.407
	151.273	-20.0741	118.504	282.945	143.138	961.891
	150.913	-6.90638	118.445	406.973	143.002	578.41
	150.759	-31.1926	118.126	448.628	141.985	493.816
	150.686	15.7141	117.742	390.164	140.804	1252.12
	150.025	25.923	117.444	607.506	140.477	561.228
	149.33	-13.836	116.111	466.752	140.382	487.218
	148.898	-3.22832	115.82	410.36	139.084	903.147
	147.982	-1.53191	115.402	363.188	138.621	472.111
	147.781	10.2794	115.193	549.312	138.583	1255.46
	146.749	0.867929	115.106	320.97	138.577	447.533
	146.328	4.42944	114.766	297.106	138.47	745.041
	146.289	-12.2684	114.117	411.337	138.134	356.645
	145.703	0.811656	113.22	457.293	137.382	451.074
	145.291	27.1428	112.541	561.969	137.358	758.42
	144.538	-23.3322	110.899	309.83	137.35	783.985
	143.941	26.5232	110.402	526.437	137.257	531.256
	143.856	23.179	110.13	629.403	136.305	716.008
	142.916	-14.6255	110.046	251.216	136.247	708.839
	142.913	16.3554	109.27	419.269	135.706	457.983
	142.369	0.182539	107.698	364.657	135.033	545.441
	141.62	46.8848	107.578	385.862	134.844	1180.99
	141.494	-10.8831	107.435	515.731	134.572	451.002
	141.362	-14.6156	106.88	354.938	134.462	581.276
	140.871	16.2158	106.46	324.233	133.966	589.894
	140.648	-5.40366	105.902	383.96	133.431	545.798
	140.568	-19.6995	104.918	400.276	133.19	867.521
	140.044	5.13315	104.086	546.694	132.959	328.401
	139.365	3.01127	103.982	337.055	132.73	365.957
	139.255	-1.3839	103.215	515.303	132.63	544.028
	139.248	27.5298	103.005	575.345	131.846	589.695
	138.77	12.7723	102.853	339.693	131.358	821.033
	137.973	7.74128	102.606	615.609	131.296	767.598
	137.651	12.3592	101.618	392.031	131.22	827.623
	137.22	-17.1145	101.2	527.738	131.046	488.58
	134.888	21.041	100.798	359.715	131.036	720.361
	134.48	31.6696	100.716	632.558	130.179	896.613
	134.078	36.0467	100.32	360.497	129.966	548.5
	133.071	-19.7171	99.947	366.886	129.885	441.358
	133.01	-12.5981	98.3836	431.666	128.831	477.307
	132.841	-31.9305	98.0923	457.708	128.718	336.074
	132.408	-6.36937	97.9383	351.395	128.621	304.92
	131.85	-13.3239	97.5201	429.786	128.281	526.94
	131.563	-33.6834	97.0975	287.594	128.277	442.819
	131.464	4.82507	95.0195	525.371	128.238	507.016
	131.041	27.2461	94.8119	410.182	127.937	240.634
	130.913	21.9935	91.8876	621.666	127.569	525.917
	130.851	0.375567	90.9591	411.187	127.032	495.051
	130.459	-12.2024	90.0879	609.151	126.336	286.882
	130.325	36.5005	89.4656	721.539	126.039	510.882
	130.18	10.8775	89.0393	427.573	125.369	482.958
	130.173	6.86246	89.0303	610.355	125.049	585.108
	129.986	25.7605	88.3911	392.033	124.59	727.059
	129.802	11.1081	88.0979	353.679	123.51	512.894
	129.728	6.82651	88.0732	438.514	123.215	684.274
	129.585	-9.30682	87.2022	555.553	123.053	318.254
	129.345	10.9101	86.9478	482.644	122.798	431.992
	128.256	3.00551	86.5536	605.028	122.782	551.666
	127.974	-6.23686	85.5517	319.808	122.632	743.843
	127.721	13.0169	85.3593	293.348	122.469	906.444
	127.44	-24.9318	84.9431	641.487	122.197	526.367
	127.308	-49.9404	84.3473	484.969	122.158	787.644
	127.198	5.07733	83.88	556.029	121.893	434.512
	127.171	-5.7439	83.8715	341.916	121.155	527.829
	127.088	-2.63046	83.8241	380.942	120.77	1087.85
	126.511	-23.4177	83.748	636.038	120.673	840.602
	126.312	-6.20094	83.3766	204.256	120.412	437.424
	126.163	2.58042	83.1746	265.289	120.35	739.663
	125.685	16.2788	82.913	506.129	120.157	508.875
	125.307	11.23	82.738	484.592	119.629	880.06
	125.132	11.864	82.6475	739.832	119.263	635.357
	124.648	5.4652	82.1005	481.955	119.181	386.543
	124.089	-16.4019	81.9103	371.325	118.842	937.222
	124.076	32.8102	81.8189	339.744	118.657	703.083
	123.306	-6.51411	81.5783	401.241	118.273	510.822
	123.256	25.7909	81.3072	342.625	118.234	1148.57
	123.237	-11.7494	80.8755	372.251	118.177	757.293
	123.167	45.0477	79.3074	406.308	117.728	692.734
	122.568	3.64385	79.295	274.88	117.557	679.196
	122.466	1.27855	77.9795	650.221	117.431	552.366
	122.325	12.982	77.9396	444.095	116.064	966.092
	121.934	3.51039	77.605	194.863	115.621	491.633
	121.886	-15.458	77.5907	360.213	114.755	868.828
	121.037	20.4955	77.4946	379.83	114.426	359.219
	120.835	-1.012	77.0851	737.527	113.78	388.935
	120.706	-6.29103	76.6226	208.172	113.449	452.35
	120.617	-1.24462	75.5815	325.934	113.009	560.974
	119.825	7.61683	75.0578	235.572	112.669	475.733
	119.508	3.25464	74.613	359.943	112.492	894.088
	118.939	-11.0898	74.0466	391.063	112.082	866.842
	118.55	34.384	74.0003	260.015	112.064	809.127
	117.372	-27.8599	73.6527	494.519	112.044	494.772
	117.112	-32.0285	73.529	452.602	111.719	640.058
	116.984	-14.7654	72.2097	511.804	111.657	536.71
	116.658	-5.74786	72.1731	348.613	110.736	516.436
	116.366	-16.5374	71.8719	545.83	110.65	451.905
	115.754	15.413	71.7808	313.064	110.51	642.858
	115.566	13.0609	71.6203	539.113	110.061	355.318
	115.309	-28.9775	71.4496	414.706	109.972	665.083
	115.242	9.76703	71.1713	398.782	109.552	369.364
	114.864	42.176	70.6451	323.334	109.515	561.569
	114.636	23.9335	69.1391	243.319	109.465	563.353
	114.588	-7.61521	68.9997	376.68	109.326	784.556
	114.448	13.2211	68.8383	346.977	109.312	308.557
	113.63	2.30185	68.2346	291.643	108.985	503.722
	113.425	15.9393	67.6849	362.252	108.193	716.073
	113.178	-3.71563	67.6722	299.054	107.659	858.355
	113.076	-18.6205	67.3339	507.501	107.404	586.403
	112.756	-46.7043	66.6296	374.298	107.147	601.322
	112.7	-16.0116	66.5306	443.77	107.117	571.321
	112.693	38.6495	65.9537	410.161	106.694	463.967
	112.679	15.3927	65.6595	162.993	106.573	318.723
	112.277	15.5936	64.9842	449.82	106.187	660.254
	112.026	9.39334	64.9741	416.955	106	889.612
	111.692	-7.65161	64.4185	381.35	105.677	747.546
	111.434	28.6132	64.2559	367.504	105.296	584.188
	111.366	42.9584	64.0723	303.65	104.733	639.174
	111.185	-33.3066	63.6891	753.72	104.56	528.46
	110.477	-18.3481	62.9789	449.422	104.508	533.192
	110.371	-32.2142	62.96	469.214	104.009	548.942
	109.921	0.662194	62.879	361.277	103.91	471.083
	109.877	20.562	62.8465	235.757	103.798	552.793
	109.744	24.3509	61.2783	713.231	103.761	442.524
	109.666	2.32077	60.8931	378.023	103.645	518.861
	109.323	-5.19168	60.2202	501.089	103.615	828.653
	109.302	21.2179	59.6301	449.779	103.463	659.918
	109.296	1.07201	59.1795	538.013	103.349	588.572
	109.173	-27.9801	58.6857	361.239	103.315	558.234
	109.162	31.9754	58.5052	446.139	102.984	722.749
	108.747	16.1057	58.339	350.407	102.79	777.837
	107.766	1.14112	58.0567	368.46	102.421	484.726
	107.408	38.1661	57.7368	444.215	102.251	623.606
	106.99	43.9884	56.1587	252.452	102.249	438.427
	106.884	-11.0366	55.8146	420.73	101.698	862.476
	105.86	-0.666149	55.5044	333.75	101.392	1072.43
	105.524	-13.0457	55.3781	429.707	101.385	639.128
	104.946	18.2596	55.0402	428.531	101.176	379.722
	104.919	16.1991	54.8829	242.761	101.021	552.818
	104.515	-11.0482	54.8259	398.931	100.821	641.269
	104.252	-2.04661	54.6609	300.731	100.82	793.358
	103.705	10.4181	54.4288	417.375	100.576	1060.36
	103.704	-2.1332	53.9618	275.922	100.571	566.016
	103.559	-26.5676	53.7607	294.33	100.455	515.426
	103.33	-0.50686	53.6545	317.765	100.086	646.296
	102.947	23.9213	53.0232	417.466	99.6969	645.104
	102.397	16.4478	52.5682	277.614	99.6847	1009.24
	102.183	25.1557	51.8878	305.532	99.6136	710.033
	101.942	8.78581	51.6937	435.56	99.4515	432.498
	101.886	12.0977	51.2423	472.917	98.3034	829.312
	101.788	-6.14198	50.6119	448.629	98.1784	552.392
	101.631	-0.96608	50.5549	471.29	98.1514	473.846
	101.446	9.09546	50.3522	327.255	97.8657	511.814
	101.422	0.465051	49.6853	244.653	97.5635	525.515
	101.24	10.5024	49.5151	450.104	97.5216	824.793
	101.167	-16.8174	48.9144	492.409	97.4726	504.158
	100.987	-22.6096	47.9445	317.093	96.7933	635.186
	100.437	-0.00234	47.5714	273.799	96.5559	524.627
	99.91	-22.8645	47.5493	298.042	96.2767	799.495
	99.496	12.0154	47.5234	430.387	96.1575	465.839
	99.3637	-30.6465	47.3965	303.81	95.6874	631.099
	98.3915	22.9252	47.2517	442.916	95.6079	716.361
	98.1825	1.25387	46.8619	466.109	95.413	659.105
	98.1019	7.26529	46.8132	400.181	93.932	601.209
	97.93	12.9091	46.7527	494.886	93.7958	839.288
	97.5845	24.0489	46.2545	456.05	93.1069	521.074
	96.2796	-33.7009	46.0835	503.567	93.0072	562.466
	95.885	2.8428	45.8342	477.925	92.7071	664.503
	95.1677	-27.5383	45.8045	365.257	91.9459	658.781
	95.1363	-36.2453	45.669	343.748	91.6343	795.776
	94.0896	-29.1575	45.6146	610.731	91.4856	890.963
	94.0568	-26.6362	45.4914	381.28	91.4608	533.701
	93.9079	22.9499	45.0355	494.555	91.1534	569.282
	93.752	8.94506	44.7807	242.343	91.1245	666.85
	93.6555	5.30495	44.7051	194.193	91.0512	547.929
	92.82	41.5054	44.3089	195.021	90.855	608.899
	92.639	22.5219	43.4681	301.154	90.7926	704.53
	92.4255	7.91131	43.3871	355.747	90.6287	875.967
	91.6331	50.661	43.1422	330.132	90.4193	553.551
	91.5428	31.5203	43.1267	381.118	90.3556	506.088
	91.4562	24.5186	42.937	445.151	90.0082	620.458
	91.4104	-6.34689	42.6103	354.855	89.979	516.808
	90.6984	15.4514	42.5985	309.788	89.5983	350.972
	90.2878	-2.76309	42.2709	509.874	89.331	447.896
	89.706	15.6904	41.3609	416.865	89.2823	755.537
	89.5529	-25.4036	41.2185	449.762	89.0384	746.179
	89.3791	-3.72234	40.8054	265.424	88.905	424.736
	89.369	13.7151	40.6601	527.896	88.8618	539.048
	88.7892	21.3354	40.6446	378.748	88.622	326.315
	88.6097	16.4027	40.5045	632.785	88.4781	478.139
	88.5625	-3.81434	40.4712	390.477	88.262	489.681
	88.5171	36.322	40.2552	408.365	88.1275	569.705
	88.5101	21.3484	40.011	498.254	87.9946	451.873
	88	-22.7104	39.9149	490.442	87.9822	293.599
	87.7615	36.84	39.8031	479.942	87.5733	333.991
	87.4308	9.86859	39.5164	384.237	87.1787	673.911
	86.7851	-2.60598	39.5158	892.617	87.159	748.334
	85.9368	2.87466	39.2248	497.505	86.8052	428.002
	85.7758	-41.8332	38.8869	330.162	86.7673	493.916
	85.5923	-23.0308	38.72	299.455	86.4076	659.615
	85.5374	-8.61445	38.5806	390.273	86.1448	534.373
	85.5175	23.3383	38.2732	277.084	85.9273	678.933
	85.1192	26.0705	38.2588	439.364	85.8786	1051.49
	84.6565	-14.9746	38.12	419.92	85.7845	697.462
	84.268	2.37335	38.1004	394.534	85.5983	706.65
	84.2639	-17.1942	37.7249	350.8	85.151	569.443
	84.156	8.20941	37.4664	607.498	84.9184	381.12
	84.0907	5.25535	36.8273	240.13	84.8646	586.047
	83.7126	13.7155	36.685	279.142	84.7537	903.203
	83.5255	15.4349	36.2503	373.595	84.7266	830.228
	83.3678	13.4404	36.0365	649.463	84.6792	582.283
	83.2706	19.1532	35.7496	486.089	84.2752	666.747
	83.2192	-22.9523	35.5228	476.115	84.2625	575.631
	82.6236	23.4002	35.3989	311.332	84.1499	597.969
	82.0641	33.4565	35.267	416.169	83.7963	570.937
	82.0601	-10.3463	35.1792	343.378	83.4468	932.702
	81.017	-39.4817	34.9139	318.736	83.1372	759.379
	80.5454	-29.0606	34.6919	365.49	82.9149	583.323
	80.3581	-4.4471	34.2749	286.209	82.6027	665.051
	80.3452	-13.1339	34.093	358.646	82.404	388.243
	80.2397	24.921	34.0618	615.24	82.347	845.327
	80.2008	10.8871	33.4037	191.655	81.8345	569.306
	79.8266	6.41974	33.3564	374.055	81.3504	859.27
	79.6901	-1.52664	32.6266	411.875	80.6363	1052.85
	79.4768	7.28684	32.3765	411.084	80.6158	634.605
	79.3444	28.513	32.3156	354.033	79.7789	825.056
	79.2289	-3.591	32.0437	371.993	79.6897	572.153
	79.2181	20.3699	31.8274	374.233	79.638	682.023
	79.2176	-14.4966	31.8245	416.659	79.5681	1040.3
	78.923	-5.5255	31.3933	336.035	79.4346	676.868
	77.6495	-21.888	31.2474	349.417	79.2708	599.372
	77.4783	25.7259	31.2018	375.211	79.2446	545.231
	77.1483	9.70904	31.1269	305.494	79.201	548.7
	76.9775	19.8271	31.0501	318.058	79.1075	692.069
	76.9067	-22.8504	30.9998	404.18	78.9011	309.562
	76.8967	7.40747	30.5775	264.175	78.7592	339.238
	76.7908	-30.2272	30.2487	281.213	78.6829	555.502
	76.0614	42.8015	30.0056	596.965	78.4243	813.333
	75.875	6.06143	29.8355	412.964	78.1608	499.421
	75.672	-2.05336	29.7072	305.138	78.1459	511.997
	75.4868	19.7375	28.9863	468.108	78.0324	702.173
	74.7492	47.8302	28.9747	420.268	77.9907	795.56
	74.5252	17.503	28.9461	446.082	77.8733	455.34
	73.9035	-10.5335	28.5831	555.8	77.7108	848.195
	73.8142	-41.315	28.3314	587.169	77.6171	932.966
	73.6087	-9.9299	28.1861	342.415	77.5773	671.453
	73.5117	6.78161	27.6186	273.4	77.3572	813.821
	73.201	46.3304	27.452	504.536	77.0688	1053.37
	73.0671	4.7984	27.1169	486.73	76.8019	621.322
	72.9407	28.4716	26.7279	431.952	76.596	719.929
	72.853	-26.5723	26.7192	451.82	76.5349	505.889
	72.3008	10.9499	26.3499	459.324	75.9649	408.861
	72.0296	-31.3124	26.2199	324.968	75.9343	533.821
	71.9213	-19.4801	25.9514	207.191	75.8773	949.253
	71.8744	10.6733	25.2916	533.339	75.766	611.728
	71.7785	-2.968	24.5386	769.306	75.4383	516.288
	71.5446	-10.2773	24.3539	443.837	75.2985	332.657
	71.4111	25.9448	24.3054	335.991	75.232	583.431
	71.403	9.63447	24.0729	527.318	75.1499	613.85
	70.8023	-1.51714	23.9085	481.059	75.0334	384.437
	70.6288	-18.3659	23.7585	471.848	74.9993	703.412
	70.2545	52.0391	23.7226	490.262	74.5521	729.36
	70.2267	-42.4133	23.6207	329.223	74.1465	586.347
	70.1856	-7.55798	23.3251	362.97	73.3747	511.502
	69.4582	16.2462	23.2952	748.975	72.917	712.754
	68.8833	-17.5617	23.2668	408.029	72.8875	1024.38
	68.3473	10.5288	23.0337	359.808	72.6803	526.903
	68.1352	33.5137	22.8312	408.138	72.5783	598.684
	67.8147	17.5107	22.6531	312.009	72.2353	688.236
	67.7561	-8.04213	22.6068	428.813	71.9669	688.172
	67.5203	-1.81242	22.4858	472.428	71.746	629.654
	67.0425	-3.33696	22.423	362.882	71.7341	472.219
	66.6935	40.0658	21.7064	493.549	71.6344	518.213
	66.4019	-13.2421	21.4701	387.395	71.3239	704.002
	66.1562	-10.5878	21.3208	456.75	70.6593	369.802
	65.8101	-29.5111	20.7578	331.987	70.4967	815.86
	65.1142	16.7397	20.7102	725.864	70.1905	289.019
	65.0179	-54.7595	20.2492	475.825	69.9913	757.112
	64.8999	9.48595	19.9339	565.011	69.9348	473.023
	64.7493	-33.3443	19.8444	527.84	69.7939	503.072
	64.6034	-5.08366	19.6405	480.226	69.7279	450.684
	64.2409	-31.736	19.5992	437.769	69.446	458.052
	64.0774	14.4896	19.4367	403.182	69.297	485.427
	63.9816	-35.4046	18.8491	244.289	69.0726	572.715
	63.9131	-13.1254	18.4252	490.245	69.0201	477.231
	63.8927	-9.26754	18.4076	314.68	68.972	654.419
	63.6787	-20.3147	18.3317	444.823	68.2756	794.732
	63.6149	-19.7632	18.3102	229.598	68.1961	959.059
	63.2161	-17.9997	18.2996	362.523	68.0796	328.869
	62.978	-1.23327	18.1624	681.523	68.0714	605.898
	62.7012	38.1488	17.841	438.701	67.9817	468.298
	62.6762	13.4587	17.7855	634.777	67.7878	664.246
	62.2829	-11.7675	17.7769	583.601	67.6165	436.056
	62.2385	-14.7059	17.5974	284.5	67.4263	852.159
	61.916	4.74709	17.5717	391.686	67.3676	613.758
	61.7523	31.3891	17.5072	159.766	67.359	656.414
	61.4576	10.4341	17.2883	704.976	67.3497	382.752
	61.4164	-8.55111	17.1866	460.054	66.8788	334.572
	61.2696	3.2319	17.0659	384.438	66.8378	496.263
	60.9636	7.17186	16.973	284.652	66.8207	639.28
	60.8577	13.8469	16.9714	325.435	66.6478	278.028
	60.7381	38.9517	16.8836	196.257	66.2877	1083.97
	60.7261	-2.4662	16.7889	322.268	66.2874	874.342
	60.6107	-1.40128	16.5567	430.683	66.2249	615.375
	60.5545	-55.4176	16.3791	506.218	66.187	402.486
	60.5005	-10.3992	16.2113	336.94	65.7921	602.207
	60.3072	23.1394	16.17	377.17	65.4385	702.932
	60.2737	14.4705	15.9195	482.023	65.2265	393.947
	60.0904	-8.86251	15.4169	305.198	64.8874	1267.52
	59.7854	4.91858	15.4024	567.369	64.6094	539.948
	59.7219	32.5119	15.4008	270.237	64.4369	898.758
	59.6213	9.37681	15.3885	293.362	64.1903	688.862
	59.5604	-41.5112	15.0433	565.661	63.7829	428.674
	59.4763	-29.2189	14.7468	353.207	63.2583	788.748
	59.4239	-15.7881	14.7044	389.97	63.0254	623.616
	58.8072	22.7269	14.4472	430.853	62.9906	319.12
	58.1642	24.8586	14.2545	262.293	62.8886	501.613
	57.8896	-19.6386	14.22	384.527	62.8205	609.814
	57.8727	-4.75342	14.0346	382.543	62.5682	436.747
	57.788	-32.7565	13.7335	453.754	62.5121	317.516
	57.7663	-9.59569	13.4512	282.459	61.9405	776.727
	57.6793	-23.0207	13.2668	185.479	61.8946	601.633
	57.333	5.7335	12.6455	651.625	60.6397	829.763
	57.3158	-35.8395	12.6237	587.354	60.5199	743.765
	56.4324	31.6623	12.5704	367.346	59.8715	627.384
	56.1677	-45.638	12.3896	357.428	59.1917	398.923
	55.534	-15.3218	12.3462	348.821	58.8083	946.237
	55.0394	-14.5947	12.0894	285.132	58.687	696.85
	54.9284	7.02037	11.9439	430.689	58.2802	476.681
	54.8841	-4.89293	11.827	182.33	58.1095	391.602
	54.8762	13.72	11.3266	597.967	58.0485	451.586
	54.8546	32.2473	11.2556	276.497	58.0462	377.059
	54.8194	4.05776	10.5885	410.541	57.9522	476.025
	53.6214	-24.1467	10.4016	385.902	57.5113	423.841
	53.5525	1.86241	10.1944	391.4	57.4566	776.846
	52.8489	-20.9224	9.68101	284.58	57.0998	687.513
	51.3265	30.2488	9.44755	258.811	56.7787	527.841
	51.3138	-25.6918	9.04236	542.246	56.4855	563.433
	50.9812	-6.6595	8.75744	485.389	56.4847	831.266
	50.9804	1.0892	7.96857	457.916	56.3956	607.238
	50.8412	13.4851	7.71222	315.292	56.3827	666.313
	50.6926	17.7558	7.66821	456.023	56.1877	678.609
	50.4221	-3.75855	7.52632	523.662	56.1055	546.847
	50.3334	36.0447	7.46178	510.879	55.6141	360.214
	50.1207	-30.6307	7.27695	502.643	55.5532	687.577
	50.0151	20.4158	7.25008	287.613	55.4267	662.471
	49.715	7.33752	7.23817	260.621	55.2769	422.673
	49.6867	-1.82148	7.2243	506.433	55.1099	540.056
	49.5785	5.78867	6.91387	412.352	55.0091	774.921
	49.3302	50.7608	6.81661	515.651	54.9078	418.607
	49.2532	-5.97337	6.6394	274.717	54.7948	437.568
	49.1641	2.75831	5.57041	460.532	54.7936	444.652
	49.1329	3.72205	5.26592	462.841	54.7484	324.394
	48.6169	24.4423	4.88964	405.267	53.6658	724.158
	48.4493	25.1991	4.53801	437.501	53.6214	547.666
	48.3493	-5.50483	4.10104	362.992	53.2054	546.201
	48.3411	0.17079	4.01885	290.499	53.0932	701.575
	48.1324	16.4948	3.74781	316.942	52.947	508.776
	47.8782	5.11456	3.74652	459.448	52.7918	364.318
	47.8486	-10.3109	3.72197	482.019	52.7601	514.695
	47.8163	-7.29312	3.13467	431.994	52.7337	517.701
	47.6077	72.2327	2.89964	393.041	52.4023	264.862
	47.5896	53.8483	2.86279	533.746	52.1308	557.507
	47.4207	-13.3125	2.12068	437.317	52.0769	428.502
	47.3422	18.9478	1.97123	334.368	52.0218	550.957
	47.3141	-8.60151	1.70679	326.332	51.8572	570.656
	47.2549	1.17	1.69271	479.103	51.749	959.83
	47.1006	-15.8874	1.44372	182.439	51.4657	406.494
	47.0399	4.2082	1.09846	414.983	51.464	709.128
	46.7621	9.36549	1.01888	797.08	50.3601	741.187
	46.7377	5.64325	0.993546	410.119	50.2092	719.499
	46.6863	5.32101	0.593532	314.476	50.2035	401.747
	46.5915	-21.9345	0.503715	157.284	50.003	317.63
	46.5239	15.9057	-0.0587872	121.33	49.8077	467.088
	46.4256	10.0784	-1.48527	351.555	49.7415	646.413
	46.2922	51.645	-1.69215	346.385	49.6089	769.54
	46.1265	-23.7864	-1.73669	447.389	49.4966	556.665
	46.109	4.93127	-1.85072	277.014	49.2409	491.665
	46.0886	2.96217	-2.81602	495.756	48.7787	451.098
	46.0872	33.3594	-3.84079	353.1	48.6888	249.017
	45.8249	-27.5267	-4.11909	322.314	48.639	704.048
	45.7932	16.2058	-4.72701	509.419	48.5662	549.688
	45.7719	24.0724	-6.02886	306.46	48.4364	1133.71
	45.6335	22.74	-6.24353	463.408	48.3474	424.976
	45.3309	39.6259	-6.69602	276.314	48.1363	629.855
	45.2729	14.8043	-7.53055	217.609	48.1326	684.958
	45.0723	15.4847	-7.86349	539.898	48.1266	565.955
	44.8092	2.31083	-8.75025	609.587	47.8741	445.402
	44.6024	5.53474	-8.87844	432.296	47.7992	734.522
	44.5823	-14.9725	-8.90623	298.941	47.6859	743.067
	44.3117	-4.55181	-8.91106	483.16	47.638	542.142
	44.1911	-17.5803	-9.29423	324.8	47.5205	444.212
	44.0414	9.18535	-9.57	449.031	47.5096	374.23
	43.9008	41.8119	-9.95666	488.045	47.1964	407.607
	43.6719	16.6879	-10.178	327.907	47.1691	801.391
	43.6482	-22.669	-10.281	304.206	47.108	1378.78
	43.5575	9.93351	-11.7604	459.902	47.0337	428.738
	43.2773	-0.629256	-12.0566	330.589	47.0027	846.18
	43.1596	14.5028	-12.1003	294.189	46.9642	508.188
	43.0849	40.5474	-12.5203	378.658	46.8947	331.824
	42.9565	-5.13983	-12.9941	241.516	46.8865	539.798
	42.6591	-19.9751	-13.2881	306.848	46.8357	649.177
	42.5236	1.09081	-13.327	718.171	46.5582	472.072
	42.502	9.35534	-14.1935	388.242	46.4882	633.376
	42.3976	-26.566	-15.6855	373.2	46.1144	387.694
	42.2835	-29.7875	-16.4822	342.596	45.853	750.436
	42.1804	-18.8063	-16.515	313.404	45.7309	683.315
	41.7968	-30.6061	-16.7189	511.542	45.7149	442.302
	41.7891	-8.08878	-17.0546	338.515	45.5352	765.65
	41.7452	-12.9302	-17.4417	404.475	45.5348	740.848
	41.6853	-7.9242	-17.4535	337.265	45.4859	485.703
	41.3948	8.42858	-19.107	395.603	45.4227	464.91
	41.3943	4.3144	-21.0179	404.208	45.1353	435.139
	41.279	16.8443	-23.4079	375.384	45.0545	761.203
	41.0234	-8.64096	-29.8841	228.063	44.7469	533.741
	40.9264	-30.4762	-30.801	377.8	44.6356	483.521
	40.832	50.5041	-35.9036	301.033	44.5643	294.184
	40.4492	17.4341	-36.8342	435.109	44.5356	994.87
	40.4105	21.5123	-45.0897	267.726	44.2043	831.751
	40.3256	-18.4195			44.0987	1310.26
	40.2928	27.0267			44.0406	812.617
	39.9744	-1.9285			43.9416	977.339
	39.8349	-21.0284			43.8984	844.361
	39.7265	-13.3505			43.8756	765.56
	39.1498	6.58707			43.6739	679.053
	38.8644	-2.91321			43.4909	812.923
	38.7786	39.3099			43.4669	723.408
	38.6778	29.7593			43.3252	611.296
	38.6335	7.65797			43.2232	934.905
	38.4528	28.5169			43.1948	856.52
	38.3088	32.931			43.0895	495.717
	38.2539	-30.6954			43.0459	738.42
	38.1618	-5.44902			42.8829	808.062
	38.1225	44.84			42.5209	509.389
	38.0754	19.0852			42.4301	632.731
	38.0178	16.3411			42.2806	395.737
	37.9865	-13.2827			42.2162	876.542
	37.9285	-24.0376			42.1437	467.693
	37.2803	16.4911			42.0758	681.835
	37.2758	1.04552			41.9802	779.074
	37.2071	-5.99027			41.6657	728.416
	37.1387	-10.8526			41.5609	994.183
	36.9523	14.8145			41.4868	701.284
	36.8949	-6.25337			40.873	647.864
	36.7496	-9.43535			40.671	295.517
	36.7256	8.89556			40.3212	205.314
	36.7208	26.4517			40.2248	544.277
	36.6295	-0.676146			40.1163	532.027
	36.5867	8.78832			39.9267	349.259
	36.4194	-28.0887			39.8491	518.865
	36.3669	-0.90756			39.7415	794.721
	36.2715	-17.2372			39.6433	431.596
	35.8247	33.176			39.614	484.811
	35.5626	-11.1515			39.4586	715.631
	35.5615	2.1006			39.4193	654.453
	35.5042	11.4144			39.1727	642.042
	35.4528	29.3001			39.1194	376.083
	35.0568	-0.0185228			39.1017	518.057
	34.9975	8.88377			38.903	478.228
	34.8344	11.0146			38.8753	335.562
	34.4252	9.0412			38.8535	533.433
	34.1524	10.7607			38.6835	582.015
	34.1243	2.43338			38.4957	563.35
	34.1065	-20.5333			38.1932	434.143
	33.5092	1.37165			38.0852	511.497
	33.4036	-10.5015			38.0466	418.188
	33.2911	33.9092			37.9694	693.572
	33.2744	19.6312			37.8096	1005
	33.1487	-29.2036			37.6948	672.437
	32.9144	3.31003			37.6875	672.598
	32.8657	-20.7793			37.5643	496.478
	32.8111	-11.4028			37.546	491.617
	32.7336	-30.9524			37.4585	434.855
	32.5519	-37.1757			37.443	593.2
	32.3111	41.0809			37.2812	727.789
	31.9342	15.8579			37.273	632.622
	31.8517	-1.74127			36.8406	729.842
	31.7434	-10.1392			36.6457	601.528
	31.6546	19.0568			36.5569	536.117
	31.5458	38.0586			36.4049	580.645
	31.5224	-1.50458			36.209	666.47
	31.4583	-4.1582			36.0156	533.846
	31.0825	-27.8336			35.8258	632.208
	30.9969	14.9176			35.4082	541.072
	30.9908	-2.31593			35.2029	597.183
	30.5566	15.5336			35.1155	557.011
	30.1808	15.8134			34.7463	695.606
	30.0778	8.43667			34.7242	392.13
	29.8431	46.5838			34.5929	802.217
	29.4775	-3.38102			34.4236	398.305
	29.3262	21.8944			34.3134	503.707
	29.1453	3.54041			34.1298	477.866
	29.0314	0.335629			34.0115	990.083
	29.0031	0.983228			33.9708	339.388
	28.8733	21.0201			33.9637	414.538
	28.7562	-18.019			33.7256	595.031
	28.6824	3.94571			33.6665	441.99
	28.2479	-4.04779			33.6291	368.439
	28.075	41.9964			33.5088	538.993
	27.9834	20.2432			33.4229	284.418
	27.9314	-13.3316			33.2845	548.588
	27.8197	-25.8318			33.1852	637.529
	27.6579	14.5828			32.988	436.495
	27.5233	19.6721			32.8773	597.471
	27.1643	11.7875			32.6627	743.82
	27.1517	31.6294			32.2669	494.702
	27.1106	10.5265			32.1652	497.985
	26.8865	0.567741			31.9761	367.933
	26.7577	12.7224			31.9123	316.828
	26.5925	-7.52843			31.8554	568.685
	26.5901	31.4553			31.7569	701.019
	26.5818	-1.36034			31.6112	563.697
	26.5445	-13.3848			31.5649	461.002
	26.4388	-36.1543			31.519	553.34
	26.2689	-4.18566			31.5061	488.9
	26.2565	-12.6137			31.2814	680.947
	26.2539	26.7305			31.2728	750.992
	26.0408	20.3241			30.6603	463.596
	25.9493	42.0367			30.552	334.43
	25.8256	12.1523			30.3898	595.844
	25.759	-35.3789			30.3325	394.099
	25.7002	-30.3166			30.3317	364.079
	25.6749	-3.58022			29.7811	290.434
	25.6059	-2.80329			29.7469	546.005
	25.5887	19.1486			29.6258	556.577
	25.4569	-19.5035			29.5555	421.654
	25.2998	31.9103			29.2996	811.408
	25.2779	-24.0126			29.0944	565.319
	25.2502	-17.1034			28.9843	1050.2
	25.1719	13.3282			28.9776	581.259
	24.9267	29.5986			28.827	476.843
	24.8193	19.0207			28.7849	881.604
	24.7692	-49.4948			28.7843	530.027
	24.7549	-2.94741			28.5296	961.667
	24.6187	-25.3439			28.3451	627.549
	24.4838	-23.838			28.3073	912.399
	24.4793	10.1972			28.1745	480.937
	24.4409	-9.53578			28.117	505.601
	24.313	8.3253			27.9052	664.153
	24.2648	-17.762			27.8864	429.123
	23.5049	0.31968			27.8441	787.548
	23.4558	2.10078			27.4052	756.825
	23.4154	29.7076			27.3857	787.818
	23.4068	0.451158			27.3779	684.188
	23.3847	5.54714			27.372	562.234
	23.1508	-30.508			26.6861	357.771
	23.1025	-5.65165			26.6535	668.029
	23.0425	-3.15764			26.6244	586.977
	23.0329	-3.21346			26.5858	561.015
	22.8423	-13.1775			26.4284	520.627
	22.5837	-7.85219			26.1819	876.832
	22.5207	25.0101			26.0254	590.714
	22.3025	13.6563			26.0163	663.506
	22.2188	-23.9857			25.915	656.503
	22.1988	-7.35846			25.8223	362.287
	22.1506	21.4895			25.7574	670.358
	21.9894	40.1273			25.7126	461.734
	21.8314	-13.5503			25.6845	1136.71
	21.7492	-28.1847			25.5938	460.992
	21.6941	48.8765			25.5148	918.993
	21.6872	37.7211			25.5112	586.413
	21.6526	-6.00308			25.3807	388.386
	21.4575	-2.40602			25.3423	616.869
	21.2308	7.61134			25.2309	447.065
	20.6678	20.0549			25.0933	598.772
	20.5867	-7.76355			24.9323	692.614
	20.4547	0.157789			24.61	451.801
	20.4321	-7.84925			24.4938	512.658
	20.4007	45.5952			24.4294	627.476
	20.3894	22.132			24.3092	654.025
	20.1301	-6.31224			24.276	231.124
	19.8979	22.8206			24.0398	728.013
	19.6623	32.0376			24.0058	517.496
	19.6544	56.1915			23.846	228.213
	19.5475	-4.12524			23.8453	661.808
	19.3465	-9.8902			23.8354	695.208
	19.3064	17.1015			23.7963	927.755
	19.2719	-12.5826			23.7286	412.604
	19.1018	-5.41544			23.7001	687.861
	19.0998	-0.109253			23.5419	404.754
	19.0663	-24.548			23.5223	942.193
	18.9958	34.9221			23.5183	506.287
	18.893	14.714			23.2106	741.339
	18.7818	17.5668			23.1389	438.954
	18.5049	-3.2276			23.045	473.059
	18.502	8.97481			22.9626	329.993
	18.3046	18.5748			22.877	841.227
	18.2589	10.5128			22.8079	362.314
	18.1887	-22.8549			22.78	524.625
	18.084	-15.4369			22.7066	631.226
	17.9787	18.4094			22.6677	212.827
	17.9695	-21.4589			22.4617	528.389
	17.73	33.3364			22.4507	521.135
	17.3246	-3.58927			22.1435	928.452
	17.3146	16.5913			22.0259	631.4
	17.2726	1.48939			21.9982	608.115
	17.0212	23.7068			21.9817	585.295
	16.9957	13.2333			21.9526	465.804
	16.8813	-13.5903			21.7108	394.172
	16.7298	-6.44373			21.5966	347.357
	16.5736	-4.37549			21.5882	342.71
	16.4742	-10.7788			21.0393	448.1
	16.4545	11.7482			20.9812	1033.23
	16.3535	17.8413			20.5888	407.432
	15.8496	-23.1638			20.5691	561.962
	15.8354	-29.8633			20.5261	1236.97
	15.7374	-7.8184			20.4695	570.509
	15.7218	39.2464			20.4453	377.969
	15.7099	2.49328			20.3187	567.686
	15.6638	28.5658			20.2422	430.296
	15.6366	-15.5832			20.1194	587.798
	15.5937	-3.49989			20.0207	586.886
	15.5443	14.3622			19.9865	277.603
	15.5062	5.59521			19.8372	415.61
	15.3137	-25.4903			19.4673	759.764
	15.3008	26.3821			19.4209	564.29
	15.2829	-25.5513			19.0781	322.297
	15.2625	12.7566			18.8675	583.574
	15.1555	-24.7247			18.8515	469.508
	15.1223	-16.6102			18.753	544.856
	15.0405	-5.3063			18.7261	811.136
	15.0333	-4.65278			18.7236	1027.46
	15.0115	11.1053			18.6991	437.518
	14.6354	31.3335			18.6921	367.891
	14.6266	25.6035			18.4813	957.601
	14.6225	0.044006			18.397	821.984
	14.5809	-24.8703			18.2711	554.287
	14.5765	34.8941			18.2559	590.747
	14.515	-10.0759			18.0449	402.316
	14.3504	1.69136			17.8124	560.386
	14.2711	-15.1389			17.7701	430.677
	14.14	8.62369			17.7614	1163.8
	13.8512	13.8138			17.5746	382.436
	13.8298	11.4099			17.5401	398.082
	13.7923	-28.34			17.3138	584.275
	13.7537	-6.25652			17.2314	535.632
	13.7107	9.87441			17.1122	251.295
	13.6746	34.2499			16.8756	648.75
	13.593	20.588			16.6175	70.3941
	13.4739	1.34443			16.5877	650.846
	13.399	20.81			16.5045	584.416
	13.2568	1.47581			16.3633	480.859
	13.231	15.4847			16.336	511.551
	13.0276	-2.67328			16.3065	405.012
	12.9028	-0.552625			16.3058	533.8
	12.8153	7.97922			16.215	439.46
	12.6874	7.45579			16.083	325.58
	12.4895	-24.3153			15.5814	635.451
	12.485	-25.1773			15.3816	1015.75
	11.9889	-9.78266			15.3497	414.341
	11.9509	-15.1288			15.2974	529.899
	11.9299	-12.9578			15.2831	441.853
	11.6187	-10.8659			15.1242	721.718
	11.5374	-14.8844			14.9368	437.996
	11.4849	2.17195			14.8127	567.827
	11.4122	6.36163			14.6673	440.852
	11.4113	-18.1206			14.5023	978.471
	11.3519	-22.6626			14.2803	578.672
	11.3469	-7.19872			13.8059	522.83
	11.3414	23.1662			13.6768	484.423
	11.2281	1.33565			13.6646	293.05
	11.0817	31.0134			13.6263	332.866
	11.081	33.5235			13.5428	971.196
	11.0631	0.89034			13.4083	939.385
	11.0323	-12.5717			13.3901	722.204
	10.6996	-11.3084			13.2494	716.861
	10.6964	-9.10393			13.2306	719.386
	10.5498	32.7465			13.1318	695.22
	10.532	-10.3365			13.0617	540.596
	10.4732	34.5555			13.06	845.241
	10.301	-29.9511			12.7201	322.644
	10.0843	19.3893			12.6264	773.616
	9.97002	38.782			12.6165	621.176
	9.67616	-27.1535			12.5206	1055.99
	9.59226	31.5369			12.4644	636.728
	9.37606	13.5214			12.3796	497.137
	9.32592	-17.2913			12.248	334.777
	9.1548	-36.8723			11.9914	690.729
	9.10583	-2.17942			11.6153	447.491
	9.0806	17.9378			11.3587	282.136
	9.0285	1.48932			11.2403	312.645
	8.97849	-26.2127			11.2068	562.249
	8.90619	13.8348			10.9264	475.769
	8.86176	-14.4314			10.9079	769.512
	8.78379	8.44184			10.81	363.591
	8.77904	5.06266			10.6241	950.808
	8.69645	-13.4389			10.5668	873.361
	8.53698	-14.2615			10.4938	1034.09
	8.34344	-1.14637			10.4774	577.499
	8.29298	8.31379			10.3449	547.974
	8.27392	-21.1815			10.2454	480.669
	8.22743	-9.05833			10.0061	402.813
	8.14368	8.44981			9.99256	676.404
	8.0934	-26.5882			9.95169	664.357
	7.98909	2.18616			9.61078	938.771
	7.67874	17.9548			9.52042	520.707
	7.54877	-52.8661			9.30468	366.043
	7.45329	37.3661			9.18566	606.848
	7.38691	9.75502			8.94986	707.318
	7.26061	5.44688			8.75754	546.483
	7.12476	1.57348			8.54431	469.651
	6.97531	-18.7338			8.4765	672.323
	6.82469	-6.70192			8.4316	231.748
	6.8176	21.6001			8.37516	367.408
	6.76505	24.7501			8.20908	627.902
	6.74716	6.62649			7.83346	501.559
	6.57794	-28.655			7.81239	312.493
	6.51292	-11.2452			7.75869	515.594
	6.37531	15.9369			7.72411	1051.34
	6.33605	-19.9172			7.59922	490.157
	6.21725	1.46687			7.57068	391.046
	6.15359	17.8601			7.49068	586.118
	6.02634	9.20485			7.42683	799.287
	5.96125	-0.619232			7.22393	1043.58
	5.91786	4.1561			7.17574	607.933
	5.67226	32.4795			7.12335	359.247
	5.65574	19.1913			7.11258	512.351
	5.31531	25.8962			7.05603	499.586
	5.23368	-6.84216			7.02178	572.556
	5.15322	-33.8941			6.92446	709.128
	4.9389	8.03236			6.82983	340.606
	4.87288	5.10525			6.74113	527.932
	4.59985	-6.44068			6.73262	487.974
	4.58633	-2.72873			6.59744	645.602
	4.45592	15.5034			6.46009	369.082
	4.28296	-19.1134			6.07016	266.232
	4.04699	-14.1635			6.05744	594.031
	3.85297	-23.5558			6.04466	777.918
	3.32536	-4.89025			5.9516	521.33
	3.24938	10.6828			5.47184	566.324
	3.10907	-12.2268			5.35889	493.615
	3.10735	5.65631			5.3145	431.054
	2.96809	-3.34678			5.25672	569.902
	2.95751	6.88389			5.15747	509.359
	2.74225	14.8309			4.88677	333.365
	2.41085	25.2625			4.61636	895.507
	2.31977	19.4633			4.58241	582.577
	2.20153	34.7754			4.55874	430.113
	2.14559	7.07444			4.54372	493.436
	2.13409	16.3596			4.52855	547.909
	1.91059	18.3729			4.18994	725.012
	1.57635	1.44617			4.17383	166.119
	1.52026	13.6044			3.58655	475.337
	1.49493	13.2767			3.54774	519.544
	1.43106	13.2585			3.35505	506.031
	1.37866	11.3399			3.31792	662.472
	1.22683	-18.13			3.19629	475.941
	1.10977	46.5246			3.07136	571.408
	0.937232	-16.6107			3.05728	757.846
	0.857585	-12.1344			2.961	463.808
	0.810199	-22.2595			2.91795	519.946
	0.791313	-15.8831			2.7357	300.09
	0.728286	-7.18099			2.70385	508.426
	0.641127	-6.45421			2.63073	439.163
	0.621496	-10.3244			2.53365	571.762
	0.572258	-31.6086			2.48542	673.157
	0.475179	-44.2419			2.32906	477.234
	0.454206	-6.91846			2.14709	502.26
	0.26103	-2.32929			1.8837	632.397
	0.11885	25.139			1.78187	632.944
	-0.0074	-5.13223			1.78071	520.574
	-0.0288306	-5.70232			1.74106	367.004
	-0.169077	-10.2226			1.73425	1226.44
	-0.359765	25.7641			1.53574	651.795
	-0.36836	11.4823			1.52939	583.671
	-0.467399	4.15694			1.43557	403.315
	-0.656976	-18.3657			1.34838	732.915
	-0.785795	9.72873			1.27428	541.238
	-1.07601	22.0748			1.26723	614.769
	-1.2178	18.0576			1.22073	346.045
	-1.30122	-20.2547			1.21782	438.587
	-1.89099	-7.77323			1.12384	553.609
	-2.22372	25.2733			1.0584	514.566
	-2.26189	-22.6091			0.993305	860.738
	-2.37242	9.35793			0.955973	427.432
	-2.43473	-8.36834			0.758805	502.3
	-2.56775	8.15538			0.464296	651.476
	-2.66466	-10.8008			0.440001	723.339
	-2.71865	-37.1711			0.387299	541.501
	-2.74806	-34.0441			0.364292	442.78
	-2.85172	-35.35			0.063441	659.132
	-3.05496	16.3667			-0.0801948	289.33
	-3.21093	7.14349			-0.171973	735.074
	-3.40943	-23.7369			-0.305065	592.364
	-3.52878	18.5404			-0.372118	504.846
	-3.6255	48.5685			-0.384173	652.709
	-3.8518	36.6641			-0.530183	447.206
	-4.0094	-25.2569			-0.756759	560.761
	-4.02913	11.8614			-0.884692	681.779
	-4.08417	-32.2648			-0.945326	455.011
	-4.10339	-3.51688			-1.10084	325.103
	-4.13977	-8.58112			-1.44166	592.211
	-4.498	28.3006			-1.78199	630.363
	-4.66443	-6.18616			-1.88889	314.953
	-4.77897	-12.7463			-1.93078	370.451
	-4.93852	14.1442			-1.97775	463.869
	-4.94974	7.58475			-2.2415	634.122
	-5.00784	-35.7232			-2.4909	565.407
	-5.04113	47.5918			-2.55223	518.67
	-5.25348	6.3972			-2.56585	269.19
	-5.64048	20.9659			-2.74094	473.502
	-5.6796	14.6107			-2.95338	594.605
	-5.82639	13.2586			-2.99206	459.988
	-6.01734	-32.9808			-3.00207	372.079
	-6.02122	26.05			-3.04496	548.957
	-6.03429	17.8897			-3.15185	397.665
	-6.29588	10.4275			-3.1692	770.99
	-6.54166	21.1534			-3.62043	396.459
	-6.84774	-6.20053			-3.62082	665.355
	-6.99931	11.7503			-3.66108	490.609
	-7.27836	38.3498			-3.72285	364.514
	-7.39627	-5.90529			-3.8224	283.009
	-7.40491	69.0558			-4.16724	612.607
	-7.49679	20.8416			-4.27659	697.847
	-7.54169	-18.2599			-4.39499	520.72
	-8.04573	-20.3951			-4.7197	214.58
	-8.14682	-21.6967			-4.91026	807.647
	-8.31606	49.0767			-4.95921	317.672
	-8.47899	-21.657			-5.05152	520.17
	-9.25325	-15.5795			-5.23382	385.383
	-9.53434	-2.14648			-6.00547	761.706
	-9.66785	20.6869			-6.15842	595.937
	-10.1589	-18.6089			-6.55555	698.956
	-10.3307	16.8023			-7.03781	962.292
	-10.3657	-18.9548			-7.06358	499.951
	-10.3831	-26.8403			-7.30633	346.753
	-10.4544	-10.6483			-7.35856	716.47
	-10.5454	16.5885			-7.50609	633.244
	-10.6718	29.3605			-8.12967	535.33
	-10.8324	-9.83241			-8.15822	1005.26
	-10.887	-27.6948			-8.62811	391.895
	-11.0673	3.9741			-9.10222	534.666
	-11.2927	-37.4231			-9.27558	481.121
	-11.6892	-22.1105			-9.59909	461.774
	-12.1005	-16.0786			-10.1042	342.671
	-12.4159	-4.01646			-10.1535	772.286
	-12.5351	21.318			-10.4606	379.533
	-13.1021	-14.3226			-10.7361	478.542
	-13.1152	-9.11693			-10.7452	487.1
	-13.4273	6.52014			-10.8254	445.17
	-13.8098	-14.0705			-10.9706	608.566
	-14.2644	36.8531			-11.1516	269.272
	-14.6717	-19.0303			-11.3064	535.3
	-15.3452	-1.14932			-11.427	309.319
	-15.412	-4.30614			-11.4673	444.8
	-15.8383	-26.7941			-11.4768	730.324
	-15.8414	16.6239			-11.5978	524.933
	-15.8908	2.55335			-11.6681	587.92
	-15.9599	-16.7552			-12.1353	300.792
	-16.5158	2.31228			-12.2647	552.304
	-17.1863	-15.6069			-12.5226	301.757
	-18.5849	0.0108002			-12.5228	214.449
	-18.6054	-14.1024			-12.9001	676.427
	-18.6227	36.7751			-12.9215	680.789
	-18.7569	-23.1099			-13.1112	729.924
	-18.8352	-1.43051			-13.1922	429.433
	-19.3467	-31.6056			-13.6488	675.037
	-19.3916	18.6304			-14.086	854.041
	-19.7049	20.4097			-14.4477	610.066
	-19.9528	35.8158			-14.5523	533.276
	-21.532	-56.0817			-14.74	441.565
	-21.7116	-4.75901			-15.1725	652.037
	-21.7726	-8.37784			-15.2997	440.598
	-22.2851	25.6449			-15.4959	701.968
	-23.2653	2.68209			-15.512	511.81
	-23.7487	-11.5583			-15.6653	332.138
	-24.0416	13.7334			-15.9703	160.973
	-25.1475	-15.0444			-16.1741	452.315
	-25.7204	-29.5209			-16.9431	389.244
	-25.8899	22.9272			-17.2361	433.904
	-33.1642	7.81306			-18.1237	623.53
	-34.0328	2.10771			-18.1747	407.849
	-37.4491	-14.227			-18.5113	910.394
	-37.5809	-32.3797			-19.2852	513.594
	-37.7053	1.22189			-19.3979	567.173
	-38.736	30.0389			-19.4646	310.751
	-45.0026	26.5206			-20.0513	288.296
	-45.0277	-27.8646			-20.3237	444.903
					-20.7208	1237.86
					-21.6413	610.104
					-21.7607	704.983
					-22.4385	457.752
					-23.0536	540.706
					-23.3558	629.956
					-23.5732	877.77
					-23.602	537.077
					-24.5793	570.621
					-24.8826	332.941
					-24.9583	666.221
					-25.6312	510.389
					-25.6882	500.513
					-29.3632	492.896
					-29.5929	666.078
					-29.7716	522.558
					-30.4025	499.939
					-31.7766	548.61
					-32.9733	854.538
					-34.9548	579.93
					-37.2606	403.865
					-45.0094	1024.75
					-45.0384	820.249
