# Supplementary material for: Cell generation dynamics underlying naive T-cell homeostasis in adult humans
Source: PLoS Biol. 2019 Oct 29;17(10):e3000383. doi: 10.1371/journal.pbio.3000383 (PMC6818757; doi:10.1371/journal.pbio.3000383)
Supplement: S3 Data — CFSE, carboxyfluorescein succinimidyl ester. (XLSX) [file pbio.3000383.s014.xlsx]

## Sheet: 150921 Donors1and2
Experiment	Cell Type	Stim	CFSE low Frequency
150921 Donor 1	CD4+CD31+	ns	0.67
150921 Donor 1	CD4+CD31+	ns + NFKBinh	0.55
150921 Donor 1	CD4+CD31+	IL7	39.7
150921 Donor 1	CD4+CD31+	IL7 + NFKBinh	2.16
150921 Donor 1	CD4+CD31+	IL7+ TNF	78.3
150921 Donor 1	CD4+CD31+	IL7+ TNF + NFKBinh	34.2
150921 Donor 1	CD4+CD31+	aCD3+IL7	58.3
150921 Donor 1	CD4+CD31+	aCD3+ IL7+ NFKBinh	4.42
150921 Donor 1	CD4+CD31+	full stim	46.2
150921 Donor 1	CD4+CD31+	full stim + NFKBinh	31.4
150921 Donor 1	CD4+CD31-	ns	0.97
150921 Donor 1	CD4+CD31-	ns + NFKBinh	0.86
150921 Donor 1	CD4+CD31-	IL7	21.2
150921 Donor 1	CD4+CD31-	IL7 + NFKBinh	1.26
150921 Donor 1	CD4+CD31-	IL7+ TNF	73.4
150921 Donor 1	CD4+CD31-	IL7+ TNF + NFKBinh	15.9
150921 Donor 1	CD4+CD31-	aCD3+IL7	37.2
150921 Donor 1	CD4+CD31-	aCD3+ IL7+ NFKBinh	3.84
150921 Donor 1	CD4+CD31-	full stim	58.6
150921 Donor 1	CD4+CD31-	full stim + NFKBinh	54.1
150921 Donor 2	CD4+CD31+	ns	3.01
150921 Donor 2	CD4+CD31+	ns + NFKBinh	2.54
150921 Donor 2	CD4+CD31+	IL7	43.2
150921 Donor 2	CD4+CD31+	IL7 + NFKBinh	3.59
150921 Donor 2	CD4+CD31+	IL7+ TNF	88.4
150921 Donor 2	CD4+CD31+	IL7+ TNF + NFKBinh	24.5
150921 Donor 2	CD4+CD31+	aCD3+IL7	67.6
150921 Donor 2	CD4+CD31+	aCD3+ IL7+ NFKBinh	5.69
150921 Donor 2	CD4+CD31+	full stim	62.5
150921 Donor 2	CD4+CD31+	full stim + NFKBinh	33.8
150921 Donor 2	CD4+CD31-	ns	1.17
150921 Donor 2	CD4+CD31-	ns + NFKBinh	1.3
150921 Donor 2	CD4+CD31-	IL7	5
150921 Donor 2	CD4+CD31-	IL7 + NFKBinh	0.56
150921 Donor 2	CD4+CD31-	IL7+ TNF	63.6
150921 Donor 2	CD4+CD31-	IL7+ TNF + NFKBinh	8.82
150921 Donor 2	CD4+CD31-	aCD3+IL7	20.1
150921 Donor 2	CD4+CD31-	aCD3+ IL7+ NFKBinh	2.79
150921 Donor 2	CD4+CD31-	full stim	67.6
150921 Donor 2	CD4+CD31-	full stim + NFKBinh	53.9
150921 Donor 1	CD8 naive	ns	0.4
150921 Donor 1	CD8 naive	ns + NFKBinh	1.18
150921 Donor 1	CD8 naive	IL7	67
150921 Donor 1	CD8 naive	IL7 + NFKBinh	34.9
150921 Donor 1	CD8 naive	IL7+ TNF	85.8
150921 Donor 1	CD8 naive	IL7+ TNF + NFKBinh	80
150921 Donor 1	CD8 naive	aCD3+IL7	74.8
150921 Donor 1	CD8 naive	aCD3+ IL7+ NFKBinh	57.7
150921 Donor 1	CD8 naive	full stim	30.7
150921 Donor 1	CD8 naive	full stim + NFKBinh	29.4
150921 Donor 2	CD8 naive	ns	4.5
150921 Donor 2	CD8 naive	ns + NFKBinh	1.8
150921 Donor 2	CD8 naive	IL7	62.7
150921 Donor 2	CD8 naive	IL7 + NFKBinh	7.7
150921 Donor 2	CD8 naive	IL7+ TNF	96.8
150921 Donor 2	CD8 naive	IL7+ TNF + NFKBinh	73
150921 Donor 2	CD8 naive	aCD3+IL7	87.6
150921 Donor 2	CD8 naive	aCD3+ IL7+ NFKBinh	44.6
150921 Donor 2	CD8 naive	full stim	45.1
150921 Donor 2	CD8 naive	full stim + NFKBinh	69.4

## Sheet: 160722 Donors1and2
Experiment	Donor	Cell Type	Stim	CFSE low Frequency
160722	Donor 1	CD4+CD31+	ns	0.5
160722	Donor 1	CD4+CD31+	ns + NFKBinh	0
160722	Donor 1	CD4+CD31+	IL7	40
160722	Donor 1	CD4+CD31+	IL7 + NFKBinh	2.9
160722	Donor 1	CD4+CD31+	IL7+ TNF	62.9
160722	Donor 1	CD4+CD31+	IL7+ TNF + NFKBinh	13.5
160722	Donor 1	CD4+CD31+	aCD3+IL7	54
160722	Donor 1	CD4+CD31+	aCD3+ IL7+ NFKBinh	10.7
160722	Donor 1	CD4+CD31+	full stim	47.5
160722	Donor 1	CD4+CD31+	full stim + NFKBinh	23
160722	Donor 1	CD4+CD31+	TNF only	0.78
160722	Donor 1	CD4+CD31+	TNF + NFKBinh	0.68
160722	Donor 1	CD4+CD31-	ns	0.5
160722	Donor 1	CD4+CD31-	ns + NFKBinh	0
160722	Donor 1	CD4+CD31-	IL7	11.3
160722	Donor 1	CD4+CD31-	IL7 + NFKBinh	1.43
160722	Donor 1	CD4+CD31-	IL7+ TNF	35.8
160722	Donor 1	CD4+CD31-	IL7+ TNF + NFKBinh	7.12
160722	Donor 1	CD4+CD31-	aCD3+IL7	38
160722	Donor 1	CD4+CD31-	aCD3+ IL7+ NFKBinh	5.8
160722	Donor 1	CD4+CD31-	full stim	62.1
160722	Donor 1	CD4+CD31-	full stim + NFKBinh	44
160722	Donor 1	CD4+CD31-	TNF only	0.17
160722	Donor 1	CD4+CD31-	TNF + NFKBinh	0.4
160722	Donor 2	CD4+CD31+	ns	1.68
160722	Donor 2	CD4+CD31+	ns + NFKBinh	2
160722	Donor 2	CD4+CD31+	IL7	32
160722	Donor 2	CD4+CD31+	IL7 + NFKBinh	0.8
160722	Donor 2	CD4+CD31+	IL7+ TNF	57
160722	Donor 2	CD4+CD31+	IL7+ TNF + NFKBinh	11
160722	Donor 2	CD4+CD31+	aCD3+IL7	52.5
160722	Donor 2	CD4+CD31+	aCD3+ IL7+ NFKBinh	1.5
160722	Donor 2	CD4+CD31+	full stim	51
160722	Donor 2	CD4+CD31+	full stim + NFKBinh	14
160722	Donor 2	CD4+CD31+	TNF only	2.9
160722	Donor 2	CD4+CD31+	TNF + NFKBinh	0.6
160722	Donor 2	CD4+CD31-	ns	2.25
160722	Donor 2	CD4+CD31-	ns + NFKBinh	0.7
160722	Donor 2	CD4+CD31-	IL7	5.6
160722	Donor 2	CD4+CD31-	IL7 + NFKBinh	1.7
160722	Donor 2	CD4+CD31-	IL7+ TNF	12.7
160722	Donor 2	CD4+CD31-	IL7+ TNF + NFKBinh	2.77
160722	Donor 2	CD4+CD31-	aCD3+IL7	16.7
160722	Donor 2	CD4+CD31-	aCD3+ IL7+ NFKBinh	1
160722	Donor 2	CD4+CD31-	full stim	55
160722	Donor 2	CD4+CD31-	full stim + NFKBinh	41.8
160722	Donor 2	CD4+CD31-	TNF only	2.63
160722	Donor 2	CD4+CD31-	TNF + NFKBinh	0.7
160722	Donor 1	CD8 naive	ns	1.5
160722	Donor 1	CD8 naive	ns + NFKBinh	0
160722	Donor 1	CD8 naive	IL7	85.3
160722	Donor 1	CD8 naive	IL7 + NFKBinh	44.4
160722	Donor 1	CD8 naive	IL7+ TNF	83.2
160722	Donor 1	CD8 naive	IL7+ TNF + NFKBinh	60.2
160722	Donor 1	CD8 naive	aCD3+IL7	87.6
160722	Donor 1	CD8 naive	aCD3+ IL7+ NFKBinh	72.5
160722	Donor 1	CD8 naive	full stim	66.8
160722	Donor 1	CD8 naive	full stim + NFKBinh	56.2
160722	Donor 1	CD8 naive	TNF only	0
160722	Donor 1	CD8 naive	TNF + NFKBinh	0
160722	Donor 2	CD8 naive	ns	1.3
160722	Donor 2	CD8 naive	ns + NFKBinh	0.25
160722	Donor 2	CD8 naive	IL7	60.1
160722	Donor 2	CD8 naive	IL7 + NFKBinh	15.4
160722	Donor 2	CD8 naive	IL7+ TNF	36.5
160722	Donor 2	CD8 naive	IL7+ TNF + NFKBinh	26
160722	Donor 2	CD8 naive	aCD3+IL7	64.6
160722	Donor 2	CD8 naive	aCD3+ IL7+ NFKBinh	38.2
160722	Donor 2	CD8 naive	full stim	72.3
160722	Donor 2	CD8 naive	full stim + NFKBinh	54.3
160722	Donor 2	CD8 naive	TNF only	1.5
160722	Donor 2	CD8 naive	TNF + NFKBinh	0.8
